# Supplementary material for: PRDM16-dependent antigen-presenting cells induce tolerance to gut antigens
Source: Nature. 2025 Apr 14;642(8068):756–65. doi: 10.1038/s41586-025-08982-4 (PMC12176658; doi:10.1038/s41586-025-08982-4)
Supplement: Supplementary file 1 — Differentially expressed genes. [file 41586_2025_8982_MOESM1_ESM.xlsx]

## Sheet: Mouse tolDC DEGs ALL
gene	p_val	avg_log2FC	pct.1	pct.2	p_val_adj
Prdm16	0	7.65995	0.808	0.008	0
Hdac9	0	3.10196	0.807	0.177	0
AC149090.1	0	3.6441	0.707	0.107	0
Ralgapa2	0	3.78954	0.644	0.093	0
Dennd4a	0	3.29625	0.845	0.305	0
Synj1	0	3.07899	0.644	0.116	0
Nr4a3	0	3.44319	0.581	0.091	0
Tbc1d4	0	2.28216	0.846	0.36	0
Cep112	0	5.71481	0.498	0.014	0
Neat1	0	2.13886	0.706	0.222	0
Grasp	0	4.9965	0.479	0.02	0
Cytip	0	2.22738	0.673	0.215	0
Ccser2	0	2.58334	0.603	0.157	0
Ifrd1	0	3.23077	0.526	0.083	0
Ly75	0	2.87506	0.584	0.145	0
Basp1	0	1.90603	0.777	0.347	0
Mrtfa	0	2.1592	0.682	0.253	0
Itga4	0	2.21813	0.858	0.429	0
B4galt6	0	3.65395	0.474	0.046	0
Cd83	0	1.92946	0.629	0.207	0
Col17a1	0	7.20363	0.424	0.004	0
Map3k14	0	2.39463	0.564	0.152	0
Gpm6b	0	3.79605	0.454	0.046	0
Rras2	0	2.91416	0.5	0.095	0
B3galt1	0	4.12781	0.427	0.022	0
Trio	0	2.57763	0.533	0.129	0
Map4k4	0	2.14991	0.623	0.222	0
Nr4a2	0	4.36395	0.434	0.034	0
Pik3r1	0	2.55115	0.602	0.203	0
Osbpl3	0	3.32884	0.457	0.059	0
Myo1e	0	2.9161	0.498	0.103	0
Ncf1	0	2.78076	0.504	0.11	0
Iqgap1	0	2.13571	0.603	0.21	0
Map4	0	2.13667	0.546	0.162	0
Pde4d	0	2.44863	0.469	0.099	0
Txnrd1	0	3.47047	0.397	0.041	0
Chka	0	2.36875	0.488	0.133	0
Ranbp2	0	3.93989	0.444	0.092	0
Mpeg1	0	2.15594	0.43	0.093	0
Pik3r5	0	2.4461	0.43	0.1	0
Cdcp1	0	5.78237	0.329	0.009	0
Rab11fip1	0	3.02543	0.362	0.051	0
Pcyt1a	0	3.88795	0.338	0.031	0
Paxbp1	0	2.8269	0.357	0.058	0
Gfod1	0	3.00213	0.338	0.054	0
Gypc	0	2.59338	0.335	0.063	0
Fosb	0	3.73602	0.286	0.025	0
Scube1	0	7.69679	0.259	0.002	0
Mfsd14b	0	3.05009	0.295	0.039	0
Kcng3	0	5.62016	0.249	0.005	0
Carmil1	0	3.09994	0.277	0.035	0
Erlin1	0	3.06803	0.278	0.038	0
Kpna1	0	3.02917	0.289	0.049	0
Aire	0	5.22118	0.242	0.01	0
Ackr3	0	5.9411	0.233	0.005	0
Myo5b	0	3.81884	0.243	0.018	0
Ldb2	0	7.08879	0.226	0.003	0
Lpin1	0	4.85724	0.231	0.009	0
Plekhs1	0	8.26245	0.213	0.001	0
Atf3	0	3.968	0.221	0.016	0
Pfkp	0	3.65037	0.225	0.022	0
Thrb	0	4.04015	0.217	0.014	0
Sema7a	0	3.25333	0.223	0.025	0
Dgkh	0	4.01447	0.208	0.016	0
Hook1	0	4.14011	0.205	0.014	0
Gm17276	0	5.34235	0.191	0.006	0
Stk38l	0	3.81726	0.197	0.016	0
Plxna4	0	4.60079	0.181	0.009	0
Nmrk1	0	3.61699	0.187	0.018	0
Pigr	0	8.09806	0.167	0.001	0
Rsad2	0	3.69672	0.178	0.015	0
Grid1	0	4.67835	0.172	0.013	0
Sned1	0	5.72798	0.153	0.003	0
Pde10a	0	4.92272	0.156	0.007	0
Rab38	0	4.06769	0.153	0.011	0
Klf12	0	3.48425	0.152	0.013	0
Nhsl1	0	4.17216	0.142	0.008	0
Procr	0	4.48473	0.131	0.006	0
Gla	0	4.61566	0.129	0.005	0
Tmprss11d	0	3.88954	0.131	0.008	0
Sorcs2	0	4.78365	0.127	0.005	0
Unc5c	0	4.49388	0.116	0.007	0
Slc16a6	0	4.19198	0.115	0.007	0
Nrip3	0	6.57516	0.105	0.001	0
Dcstamp	0	6.12588	0.099	0.001	0
Klhl29	0	4.78342	0.101	0.004	0
Sgcz	0	5.3096	0.094	0.004	0
Egfl6	0	6.01878	0.087	0.002	0
Cystm1	0	4.77206	0.087	0.004	0
Tjp3	0	6.07472	0.076	0.001	0
Mical2	0	4.75752	0.074	0.003	0
Sema3f	0	5.73203	0.067	0.001	0
Pbld1	0	5.69919	0.064	0.001	0
Nptx2	0	4.97676	0.064	0.002	0
Slc6a1	0	7.01018	0.063	0.001	0
Slc28a3	0	9.68825	0.061	0	0
Epha4	0	5.63686	0.054	0.001	0
Gm33819	0	6.83958	0.042	0	0
Nccrp1	0	6.41438	0.042	0.001	0
Pkd1l1	0	9.06022	0.035	0	0
Fam117b	4.05933e-307	3.01154	0.256	0.04	8.79494e-303
Glis3	3.36625e-302	4.39581	0.085	0.004	7.29332e-298
Atp13a3	7.96554e-299	2.74211	0.306	0.057	1.72581e-294
Zbtb10	3.84243e-289	2.89946	0.242	0.038	8.32501e-285
Rragd	2.96166e-286	3.78609	0.12	0.009	6.41673e-282
Ptgs2	1.15068e-280	3.51308	0.142	0.014	2.49307e-276
Gng4	7.48878e-276	5.09939	0.054	0.002	1.62252e-271
1700016P03Rik	3.04777e-275	5.13583	0.052	0.002	6.60329e-271
Stat2	1.00891e-268	2.95503	0.217	0.033	2.18591e-264
Nav2	1.32229e-261	3.20847	0.146	0.015	2.86488e-257
Stra6l	2.01819e-261	3.90035	0.115	0.01	4.37261e-257
Rel	2.17144e-257	1.82672	0.697	0.334	4.70464e-253
Spred1	1.69706e-256	2.04513	0.502	0.159	3.67685e-252
Ddx6	2.1092e-256	2.13666	0.553	0.196	4.56979e-252
Myo10	6.42616e-256	3.34558	0.143	0.015	1.39229e-251
Mir99ahg	6.78767e-256	2.49166	0.257	0.046	1.47062e-251
Sspo	4.39203e-255	3.38667	0.154	0.018	9.51576e-251
Ccdc88a	5.32164e-254	1.58817	0.755	0.35	1.15299e-249
Lingo1	2.17895e-252	4.19609	0.077	0.004	4.72091e-248
Arih2	1.54025e-250	2.72228	0.245	0.043	3.33711e-246
Eprs	1.84369e-250	2.28048	0.334	0.075	3.99453e-246
Runx2	2.41751e-250	1.90442	0.483	0.146	5.23777e-246
Cep83	4.28961e-248	2.66306	0.268	0.052	9.29388e-244
Mir22hg	8.70169e-248	4.46013	0.065	0.003	1.88531e-243
4931406G06Rik	4.18196e-246	4.4733	0.066	0.003	9.06063e-242
Stab2	7.3435e-245	3.63042	0.08	0.005	1.59104e-240
Dnase1l3	8.25942e-244	2.3788	0.375	0.097	1.78949e-239
Pde4b	3.30846e-243	1.92274	0.572	0.218	7.16812e-239
Tdh	1.88008e-241	4.97276	0.05	0.002	4.07337e-237
Ccdc138	3.9128e-241	4.703	0.088	0.006	8.47746e-237
Arhgap6	5.76559e-240	2.4859	0.362	0.093	1.24917e-235
Itgb1	8.96516e-240	1.77748	0.568	0.207	1.94239e-235
Nectin1	1.02727e-238	2.5523	0.257	0.049	2.22569e-234
St8sia1	1.9565e-237	2.13702	0.361	0.09	4.23896e-233
Ccdc180	6.8042e-237	6.33776	0.029	0	1.4742e-232
Fabp1	3.96584e-236	6.26958	0.031	0	8.59238e-232
Laptm4b	9.98822e-236	2.09043	0.389	0.103	2.16405e-231
Top1	7.79038e-235	2.19372	0.403	0.112	1.68786e-230
Npas2	1.41548e-228	3.51002	0.111	0.01	3.06678e-224
Epcam	6.39292e-228	3.90811	0.088	0.006	1.38509e-223
Gnptab	1.31136e-226	3.08759	0.16	0.021	2.84119e-222
Tnni1	9.45438e-223	5.89297	0.034	0.001	2.04839e-218
Skil	9.23336e-222	2.43391	0.288	0.064	2.0005e-217
Appl1	1.54317e-219	2.64094	0.298	0.07	3.34344e-215
Plxna4os3	1.65971e-219	4.93094	0.047	0.002	3.59593e-215
Gm47601	2.33794e-219	5.78842	0.031	0.001	5.06538e-215
Gm15848	1.1391e-217	5.73203	0.033	0.001	2.46797e-213
Myo1c	1.62823e-217	3.0135	0.152	0.02	3.52772e-213
Dclre1c	8.12943e-217	2.55012	0.285	0.064	1.76132e-212
Ccrl2	1.42633e-216	3.68585	0.094	0.008	3.09028e-212
Elmsan1	1.48657e-216	2.60942	0.277	0.061	3.22081e-212
Cadm1	1.75702e-212	1.52556	0.318	0.075	3.80676e-208
Mylk	3.12685e-212	2.81489	0.183	0.029	6.77464e-208
Cyfip1	9.82975e-212	2.26963	0.324	0.082	2.12971e-207
Igsf3	1.01453e-210	2.80749	0.168	0.024	2.19809e-206
Ppargc1a	3.6875e-210	4.74019	0.05	0.002	7.98934e-206
Tmem131	3.84349e-210	2.0448	0.393	0.115	8.32731e-206
Tnfaip2	1.96741e-208	2.95085	0.159	0.022	4.2626e-204
Adam8	3.87188e-208	2.15054	0.341	0.09	8.38882e-204
Irf8	4.48775e-207	1.50281	0.408	0.117	9.72316e-203
Gprc5c	3.58385e-206	5.79344	0.03	0.001	7.76477e-202
Kpna4	3.1297e-205	2.16861	0.536	0.219	6.78081e-201
Mbtd1	2.59832e-204	1.80493	0.497	0.179	5.62952e-200
Nckap1	6.00863e-203	3.74375	0.081	0.006	1.30183e-198
Nbea	6.71637e-203	2.94359	0.145	0.019	1.45517e-198
Nr4a1	8.5622e-203	2.7377	0.169	0.026	1.85509e-198
Mark3	1.22549e-201	2.4588	0.235	0.047	2.65514e-197
2900052N01Rik	5.11867e-201	3.21867	0.121	0.014	1.10901e-196
Mpp7	4.04804e-199	1.62751	0.364	0.1	8.77049e-195
Ubr5	2.50307e-198	1.93465	0.37	0.106	5.42316e-194
Plxnc1	4.96212e-197	1.15527	0.806	0.421	1.07509e-192
Akap13	1.08979e-196	1.40265	0.735	0.408	2.36114e-192
St3gal1	1.91912e-195	2.24385	0.275	0.064	4.15796e-191
Klf6	4.5967e-195	2.06279	0.398	0.125	9.9592e-191
Plekhm2	4.93876e-194	2.06044	0.32	0.083	1.07003e-189
Slc4a11	3.58124e-193	8.40815	0.016	0	7.75911e-189
Flvcr1	6.60616e-192	2.23017	0.262	0.059	1.43129e-187
Kcnk6	2.57609e-191	2.56914	0.187	0.032	5.58135e-187
Etl4	2.21033e-190	2.71171	0.193	0.035	4.78891e-186
Polb	5.87028e-190	2.58835	0.238	0.051	1.27186e-185
Tfap2a	1.63969e-189	7.65968	0.017	0	3.55255e-185
Adam23	2.65321e-189	1.23528	0.746	0.371	5.74844e-185
Dpysl3	1.50397e-185	4.97276	0.042	0.002	3.25851e-181
Pik3r6	2.81924e-183	3.06562	0.141	0.02	6.10817e-179
Cttnbp2	4.71406e-183	4.54832	0.048	0.002	1.02135e-178
Gpr39	1.26402e-181	8.84872	0.014	0	2.73862e-177
Trp63	1.48032e-180	3.3889	0.075	0.006	3.20726e-176
Traf3	4.92741e-179	1.58719	0.548	0.231	1.06757e-174
Sort1	5.77726e-179	3.06201	0.121	0.015	1.2517e-174
Rbm47	8.58071e-179	1.8284	0.411	0.136	1.8591e-174
Sep4	3.48365e-178	6.20847	0.023	0	7.54767e-174
Krt8	4.30134e-177	5.72278	0.027	0.001	9.31929e-173
Pbx1	4.66606e-176	1.72386	0.417	0.139	1.01095e-171
Slc41a1	5.10724e-176	3.12838	0.115	0.014	1.10653e-171
Gch1	9.7001e-175	3.39568	0.108	0.013	2.10162e-170
Ahctf1	1.37348e-174	2.42686	0.202	0.04	2.97577e-170
Zfc3h1	3.54039e-173	1.42824	0.692	0.364	7.67062e-169
Grk3	6.32129e-173	1.53426	0.467	0.169	1.36957e-168
Nxpe5	5.18588e-172	5.64386	0.026	0.001	1.12357e-167
Dleu2	8.80706e-172	1.79197	0.562	0.258	1.90814e-167
Cldn7	6.42186e-171	9.68825	0.013	0	1.39136e-166
Coq10b	9.89479e-171	2.86019	0.146	0.023	2.14381e-166
Arf2	3.60183e-170	3.75919	0.074	0.006	7.80372e-166
Strip2	4.23869e-170	1.91338	0.445	0.168	9.18355e-166
Antxr2	1.02162e-169	2.03991	0.356	0.112	2.21344e-165
Fnbp1	1.44033e-169	1.24882	0.724	0.395	3.12062e-165
Slc1a5	1.96091e-168	3.05078	0.125	0.017	4.24852e-164
Fgd5	2.85244e-167	4.24715	0.049	0.003	6.18009e-163
Nrxn1	4.01267e-167	2.06561	0.153	0.025	8.69385e-163
Grin2c	5.11317e-167	4.37131	0.045	0.002	1.10782e-162
Nampt	8.37069e-167	2.30342	0.277	0.073	1.81359e-162
March7	2.01592e-166	2.0329	0.319	0.093	4.36769e-162
Hk2	2.08973e-166	3.13434	0.181	0.035	4.5276e-162
Dapp1	3.79068e-165	1.66694	0.474	0.185	8.21288e-161
St8sia4	4.26592e-164	1.79331	0.563	0.27	9.24254e-160
Il1r2	2.41157e-163	3.89071	0.068	0.005	5.2249e-159
Cacna1e	1.01117e-161	2.54078	0.154	0.026	2.1908e-157
Gprc5a	2.3562e-161	5.48215	0.026	0.001	5.10494e-157
Thap12	1.42469e-160	3.15241	0.099	0.012	3.08674e-156
Papss2	4.45304e-160	1.81363	0.395	0.136	9.64797e-156
Clic4	5.11333e-160	1.61455	0.561	0.262	1.10785e-155
Cep170	6.1033e-160	2.12036	0.271	0.071	1.32234e-155
Dcun1d4	1.11586e-158	3.63297	0.072	0.006	2.41762e-154
Pim1	1.9249e-157	1.64675	0.389	0.131	4.17048e-153
Icosl	8.02751e-157	1.97909	0.34	0.107	1.73924e-152
Fgfr1op	8.67167e-157	3.00108	0.109	0.014	1.8788e-152
Phc2	2.34455e-156	2.26488	0.217	0.049	5.0797e-152
Stx12	2.48546e-156	2.73392	0.132	0.02	5.38499e-152
Spag9	4.75319e-156	1.7885	0.488	0.209	1.02983e-151
Lsmem1	5.3165e-156	4.98266	0.031	0.001	1.15187e-151
Gm50061	6.3446e-156	5.94871	0.02	0	1.37462e-151
Wnt11	8.23336e-156	3.23118	0.092	0.01	1.78384e-151
Nid1	1.14223e-155	2.58526	0.153	0.027	2.47475e-151
Gpr157	2.66888e-155	2.85608	0.12	0.017	5.78239e-151
Chst8	5.51982e-154	5.92272	0.019	0	1.19592e-149
Chp1	1.55896e-152	2.68676	0.139	0.023	3.37764e-148
Epb41l4a	1.68746e-152	7.18575	0.015	0	3.65604e-148
Dusp16	9.80919e-152	2.21158	0.344	0.115	2.12526e-147
Pdgfd	4.62216e-150	8.99311	0.012	0	1.00144e-145
Ppp2r2c	4.62901e-150	8.60079	0.012	0	1.00292e-145
Atrx	1.39652e-149	1.33824	0.592	0.286	3.0257e-145
Slc16a9	3.08648e-149	6.33776	0.018	0	6.68717e-145
Tsc1	4.2858e-149	2.83119	0.124	0.019	9.28561e-145
Uba6	1.27e-148	2.55278	0.174	0.035	2.75158e-144
Aldh1a3	1.19081e-146	5.47526	0.022	0	2.58001e-142
Slc38a1	1.1214e-145	1.87634	0.359	0.124	2.42962e-141
Ankrd6	2.99489e-145	2.89297	0.11	0.015	6.48873e-141
Dnmt3a	3.45499e-145	1.75449	0.341	0.112	7.48559e-141
Atg7	5.76984e-145	2.55952	0.157	0.029	1.25009e-140
Impact	8.81105e-144	2.34985	0.181	0.038	1.909e-139
Zfp263	4.03283e-143	3.08679	0.094	0.011	8.73753e-139
2610528A11Rik	6.72883e-143	3.20939	0.08	0.009	1.45787e-138
Plekha7	1.74214e-141	3.65062	0.061	0.005	3.77453e-137
Itprid2	2.4071e-141	1.99063	0.248	0.066	5.21522e-137
M6pr	5.22025e-141	1.9627	0.248	0.066	1.13102e-136
Lrrc58	5.49932e-141	2.43956	0.161	0.031	1.19148e-136
Chpt1	4.81425e-140	3.30205	0.089	0.011	1.04306e-135
Pcnx	1.14373e-138	2.46025	0.169	0.035	2.47801e-134
Got1	3.91384e-138	2.80594	0.11	0.016	8.47973e-134
Zc3h12c	5.66266e-138	1.52122	0.434	0.173	1.22687e-133
Snx11	2.41717e-137	3.10544	0.089	0.011	5.23704e-133
Map3k8	1.06824e-134	2.4872	0.16	0.032	2.31444e-130
Colgalt1	2.88168e-134	2.1668	0.194	0.045	6.24345e-130
Stat5b	5.54985e-133	1.80835	0.323	0.108	1.20243e-128
Prkg1	6.03791e-133	2.95014	0.134	0.024	1.30817e-128
Dot1l	7.58653e-133	2.31628	0.156	0.031	1.6437e-128
Gulo	1.59934e-132	6.09829	0.017	0	3.46513e-128
Shtn1	2.59574e-132	1.44375	0.402	0.151	5.62392e-128
Atl3	5.17721e-132	1.90437	0.257	0.074	1.1217e-127
Rell1	1.47225e-131	2.39116	0.157	0.031	3.18978e-127
Cpeb4	1.69482e-131	1.79344	0.324	0.109	3.67199e-127
mt-Co2	1.69001e-130	0.838682	0.913	0.835	3.66158e-126
Tspoap1	2.03311e-130	2.86736	0.101	0.014	4.40495e-126
Apobec1	6.98942e-130	1.71435	0.35	0.125	1.51433e-125
Bhlhe40	5.01508e-129	1.55597	0.347	0.121	1.08657e-124
Nedd4	5.15675e-129	1.50665	0.404	0.157	1.11726e-124
Arhgap17	5.94977e-129	1.89464	0.282	0.088	1.28908e-124
Slc25a20	1.31177e-128	3.07579	0.09	0.012	2.84209e-124
Kdm6b	3.7471e-128	2.16022	0.207	0.052	8.11846e-124
Large1	5.26001e-128	0.939819	0.638	0.318	1.13963e-123
Mrc2	6.3242e-128	2.7311	0.116	0.019	1.3702e-123
Tmem131l	2.19867e-126	1.09618	0.634	0.333	4.76364e-122
Asprv1	4.17292e-126	2.72834	0.146	0.029	9.04106e-122
Ntn5	5.99514e-126	5.01583	0.024	0.001	1.29891e-121
Phlpp1	1.8882e-125	1.52572	0.51	0.246	4.09096e-121
Slc4a8	2.20484e-124	1.57783	0.467	0.215	4.77701e-120
Ston2	2.77624e-124	2.11434	0.202	0.051	6.01499e-120
Sik3	3.29669e-124	1.37292	0.503	0.234	7.14261e-120
Ctnna1	4.06075e-124	1.76946	0.351	0.13	8.79802e-120
Nlrc5	4.65045e-124	1.59049	0.394	0.157	1.00757e-119
Kcnh4	1.41381e-123	5.16267	0.023	0.001	3.06317e-119
Etv3	1.51817e-123	1.23209	0.609	0.33	3.28926e-119
Pten	3.2004e-123	1.70559	0.309	0.104	6.93398e-119
Zfp472	7.01664e-122	2.85064	0.103	0.016	1.52022e-117
Usp53	1.05606e-121	2.82303	0.12	0.021	2.28805e-117
Asph	2.43546e-121	2.76746	0.114	0.019	5.27668e-117
Mapre2	3.04581e-121	1.98518	0.26	0.08	6.59904e-117
Nrp2	5.2993e-121	2.35008	0.223	0.062	1.14815e-116
Gtf2a1	1.40669e-120	1.49107	0.457	0.203	3.04773e-116
Ilf3	1.70242e-120	2.57292	0.125	0.023	3.68846e-116
mt-Nd3	2.27982e-120	1.01098	0.592	0.288	4.93945e-116
Srebf2	2.81427e-120	1.91717	0.229	0.064	6.0974e-116
Mthfr	6.55108e-120	3.42124	0.061	0.006	1.41936e-115
Ranbp17	1.04728e-119	3.47803	0.057	0.005	2.26903e-115
Huwe1	5.07445e-118	1.48743	0.463	0.214	1.09943e-113
Afdn	7.28873e-117	2.62416	0.108	0.018	1.57918e-112
Ddhd1	3.53502e-116	1.25165	0.535	0.264	7.65898e-112
Arap2	5.28904e-116	1.65275	0.386	0.158	1.14592e-111
Tubgcp3	5.6683e-116	3.04497	0.091	0.013	1.22809e-111
Havcr1	7.63089e-116	5.50125	0.019	0	1.65331e-111
Dennd5a	2.69601e-113	1.66063	0.346	0.134	5.84118e-109
Zdhhc9	2.7309e-113	3.54944	0.052	0.005	5.91676e-109
Asic1	2.86763e-113	6.79344	0.012	0	6.21301e-109
Smurf1	5.53813e-113	2.11465	0.181	0.045	1.19989e-108
Ndel1	6.56783e-113	2.25352	0.158	0.036	1.42299e-108
Lamp1	9.49529e-113	1.27574	0.537	0.276	2.05725e-108
Actn1	1.94273e-112	1.53687	0.363	0.142	4.20912e-108
Casc3	3.52474e-112	2.28093	0.151	0.033	7.63671e-108
Sesn2	1.07669e-111	3.5517	0.05	0.004	2.33277e-107
Lyst	4.98372e-111	1.08646	0.563	0.285	1.07977e-106
Strbp	1.15172e-109	1.35243	0.437	0.194	2.49531e-105
Plscr1	3.26516e-109	1.87907	0.219	0.063	7.07429e-105
Smg1	4.09667e-109	1.57387	0.415	0.184	8.87586e-105
Nfil3	9.60819e-109	3.00552	0.072	0.009	2.08171e-104
mt-Co3	1.11224e-108	0.722689	0.909	0.844	2.40978e-104
Stat5a	1.58943e-108	2.18418	0.183	0.048	3.44365e-104
Radil	1.93132e-108	3.92449	0.039	0.003	4.1844e-104
Abtb2	2.92922e-108	1.92438	0.189	0.05	6.34644e-104
Ppp1r2	2.08273e-106	2.43462	0.124	0.025	4.51244e-102
Ccser1	9.4688e-106	1.18401	0.376	0.149	2.05151e-101
Nup98	1.04757e-105	1.44701	0.409	0.181	2.26967e-101
Mapk6	1.60917e-105	2.85269	0.094	0.015	3.48643e-101
Birc2	1.72686e-105	1.07495	0.576	0.303	3.74143e-101
Mbnl2	3.37604e-105	1.88596	0.312	0.119	7.31454e-101
Dbp	3.59786e-105	4.06907	0.035	0.002	7.79512e-101
Arhgef4	1.60907e-104	4.42245	0.028	0.001	3.48621e-100
Itgb8	5.04565e-104	2.11862	0.194	0.054	1.09319e-99
Cpe	5.7131e-104	2.87209	0.076	0.01	1.2378e-99
Tlr12	4.02666e-103	4.00518	0.035	0.002	8.72416e-99
Riok3	2.41084e-102	1.62146	0.27	0.092	5.22333e-98
Gls2	5.13046e-102	3.93176	0.037	0.003	1.11157e-97
Irs1	7.47118e-102	4.30013	0.03	0.002	1.61871e-97
Herc4	2.84703e-101	1.45787	0.4	0.178	6.16837e-97
Ggta1	5.19815e-101	1.80081	0.216	0.065	1.12623e-96
Trerf1	8.1299e-101	1.47461	0.371	0.156	1.76142e-96
Smim3	1.03212e-100	2.93553	0.074	0.01	2.23618e-96
Sav1	1.04578e-100	2.01127	0.175	0.046	2.26578e-96
Nuak2	4.66558e-100	2.25078	0.131	0.028	1.01085e-95
Xylt1	1.17034e-99	2.3517	0.128	0.027	2.53566e-95
Sema4d	2.01266e-99	1.69507	0.272	0.096	4.36062e-95
Rnf152	3.04492e-99	3.09178	0.066	0.008	6.59713e-95
Chd7	2.57688e-98	1.65004	0.278	0.099	5.58306e-94
Anxa11	3.65357e-98	2.78403	0.089	0.014	7.91582e-94
Aff4	9.15823e-98	1.65257	0.271	0.096	1.98422e-93
Myom1	4.58492e-97	2.56043	0.099	0.018	9.93368e-93
Dlc1	1.36903e-96	2.5304	0.081	0.012	2.96613e-92
Stat1	3.21738e-96	1.58575	0.341	0.141	6.97078e-92
Timp3	5.27322e-96	4.09079	0.039	0.003	1.1425e-91
Npy1r	6.46898e-96	4.62425	0.023	0.001	1.40157e-91
Lhfp	1.06076e-95	3.72632	0.036	0.003	2.29825e-91
Kit	1.12652e-95	1.49954	0.346	0.145	2.44072e-91
Pak1	5.20884e-95	1.63561	0.225	0.071	1.12855e-90
Scarb2	1.51299e-94	2.05684	0.16	0.041	3.27805e-90
Dlg2	3.51072e-94	4.80515	0.028	0.001	7.60633e-90
Stard7	9.62739e-94	1.61132	0.258	0.09	2.08587e-89
Dock10	1.1623e-93	0.86171	0.817	0.623	2.51823e-89
Gtf2ird1	4.5918e-93	3.16256	0.059	0.007	9.94859e-89
mt-Co1	4.97403e-93	0.559132	0.915	0.873	1.07767e-88
Slamf7	2.81056e-92	1.40198	0.406	0.19	6.08937e-88
Ptprj	3.22386e-92	1.18352	0.504	0.268	6.98482e-88
Ell2	3.4475e-92	1.56097	0.293	0.112	7.46936e-88
Lrp8	6.67751e-92	2.86511	0.074	0.011	1.44675e-87
Gm42418	7.63577e-92	0.18261	0.92	0.706	1.65437e-87
Aif1l	2.53375e-91	4.79344	0.02	0.001	5.48961e-87
Cacng6	6.98418e-91	4.80938	0.02	0.001	1.51319e-86
Poldip3	1.14899e-90	2.42586	0.099	0.019	2.48941e-86
Prkcd	2.47638e-90	1.62929	0.252	0.088	5.36533e-86
Plekhg2	2.52929e-90	2.75949	0.074	0.011	5.47996e-86
mt-Nd2	3.05793e-90	0.67418	0.725	0.456	6.62531e-86
Hs3st3b1	4.27452e-90	2.88197	0.078	0.012	9.26118e-86
Edem1	1.02786e-89	1.73713	0.189	0.056	2.22697e-85
Ccr7	1.08402e-89	1.04936	0.547	0.305	2.34864e-85
Wdfy3	1.9872e-89	2.06866	0.145	0.036	4.30547e-85
Ranbp9	9.62988e-89	1.69308	0.238	0.082	2.08641e-84
Paf1	1.20714e-88	2.7824	0.072	0.011	2.61538e-84
Dnajc6	1.51857e-88	3.07955	0.076	0.012	3.29014e-84
Gpcpd1	1.01176e-87	1.41861	0.34	0.145	2.19209e-83
Fbxw17	2.63357e-87	2.7844	0.07	0.01	5.70588e-83
Cnot6l	6.06912e-87	1.94109	0.282	0.113	1.31494e-82
Ahcyl2	6.36364e-87	1.73881	0.458	0.25	1.37875e-82
Macc1	6.67099e-87	3.88536	0.039	0.003	1.44534e-82
Zfp36	1.95337e-86	1.42275	0.282	0.107	4.23218e-82
Birc6	2.54317e-86	1.13275	0.442	0.217	5.51003e-82
Ctnna3	5.02257e-85	4.1324	0.036	0.003	1.08819e-80
Etnk1	7.36099e-85	1.55061	0.281	0.109	1.59483e-80
Clasp2	1.63635e-84	1.61274	0.299	0.122	3.54532e-80
Cdc42bpa	2.92447e-84	2.66707	0.077	0.013	6.33616e-80
Il2	4.93243e-84	6.12016	0.015	0	1.06866e-79
mt-Nd4	2.73421e-83	0.613835	0.805	0.6	5.92395e-79
Tmbim6	6.03222e-83	1.64219	0.248	0.091	1.30694e-78
mt-Atp6	8.85843e-83	0.570084	0.899	0.825	1.91927e-78
Col4a5	1.15802e-82	4.57526	0.02	0.001	2.50897e-78
Abhd6	4.01641e-82	2.83998	0.066	0.01	8.70194e-78
Atp11a	7.56739e-82	1.71895	0.198	0.064	1.63955e-77
Gng11	8.71579e-81	5.6939	0.012	0	1.88836e-76
Nckipsd	1.51914e-80	3.32516	0.043	0.004	3.29137e-76
Slc25a3	1.97789e-80	1.61392	0.282	0.115	4.28529e-76
Fbxo30	3.1579e-80	3.32002	0.046	0.005	6.8419e-76
Tnip3	3.84257e-80	2.26011	0.156	0.044	8.32531e-76
Foxn3	4.41116e-80	1.18185	0.363	0.164	9.55722e-76
Plekhg1	9.15622e-80	1.39793	0.281	0.111	1.98379e-75
Flnb	3.13744e-79	1.36699	0.251	0.093	6.79757e-75
Gstt2	1.44665e-78	3.19005	0.047	0.005	3.13431e-74
AY036118	1.84679e-78	0.309025	0.875	0.555	4.00126e-74
Bsdc1	2.24433e-78	2.0294	0.133	0.034	4.86257e-74
Atp6v0d1	2.95023e-78	2.07188	0.124	0.03	6.39197e-74
Uhrf2	4.10356e-78	1.32145	0.28	0.112	8.89076e-74
Slc38a2	4.80638e-78	1.3018	0.404	0.202	1.04135e-73
Dpp10	1.26239e-77	0.965179	0.33	0.144	2.73509e-73
Atf7ip2	1.63307e-77	1.26014	0.172	0.051	3.5382e-73
Helz2	1.78575e-77	2.88197	0.072	0.012	3.86901e-73
mt-Nd1	3.1196e-77	0.745139	0.755	0.572	6.75892e-73
Fhdc1	1.07292e-76	4.32617	0.021	0.001	2.32458e-72
Edil3	1.37058e-76	4.52172	0.028	0.002	2.9695e-72
Zdbf2	6.63322e-76	2.66983	0.061	0.009	1.43715e-71
Rad23b	9.81398e-76	1.74692	0.166	0.05	2.1263e-71
Ephb3	1.0347e-75	4.69809	0.017	0.001	2.24178e-71
Etv6	1.10373e-75	0.730798	0.751	0.538	2.39134e-71
Cers6	1.13356e-75	1.11083	0.534	0.317	2.45597e-71
Osbpl8	1.30244e-75	1.27337	0.368	0.176	2.82188e-71
Med13	2.16646e-75	1.45424	0.325	0.146	4.69386e-71
Rnf24	2.74913e-75	2.39048	0.095	0.02	5.95627e-71
Tmod2	6.29014e-75	2.60476	0.07	0.012	1.36282e-70
Vegfa	7.42813e-75	2.23031	0.101	0.022	1.60938e-70
Arih1	4.3553e-74	1.58339	0.396	0.203	9.43618e-70
Tent4a	9.24289e-74	3.20006	0.043	0.005	2.00256e-69
Dock5	1.63638e-73	1.39097	0.277	0.114	3.54539e-69
Wdfy4	9.43189e-73	0.714594	0.313	0.131	2.04351e-68
Mfge8	1.13498e-72	2.74574	0.059	0.009	2.45905e-68
Ube2e3	1.51947e-72	1.62999	0.204	0.071	3.29209e-68
Rufy1	2.40334e-72	2.35148	0.085	0.017	5.20707e-68
Clip2	2.6251e-72	2.14428	0.122	0.031	5.68754e-68
Ube2e2	2.84968e-72	1.14975	0.279	0.113	6.17411e-68
Dusp5	4.7486e-72	1.23151	0.35	0.164	1.02883e-67
Ncoa4	1.1176e-71	2.05647	0.116	0.029	2.42139e-67
Mirt1	3.40646e-71	2.32318	0.088	0.018	7.38043e-67
Gldc	3.47268e-71	4.60079	0.017	0.001	7.52392e-67
Slc15a3	3.984e-71	2.49092	0.078	0.015	8.63174e-67
Immp2l	5.83806e-71	0.961234	0.512	0.296	1.26487e-66
Arid1b	6.14401e-71	0.954993	0.497	0.277	1.33116e-66
Myb	6.57561e-71	2.50896	0.07	0.012	1.42467e-66
Ubtd1	6.74339e-71	3.10725	0.044	0.005	1.46102e-66
Clcn5	1.50097e-70	1.96536	0.134	0.037	3.25201e-66
Prkar2a	2.5452e-70	2.25502	0.101	0.023	5.51442e-66
Aftph	8.92751e-70	1.08983	0.41	0.21	1.93423e-65
Lpp	1.67377e-69	0.840075	0.536	0.307	3.6264e-65
Hexb	4.05465e-69	0.242618	0.603	0.304	8.7848e-65
Fos	4.36515e-69	1.93127	0.113	0.028	9.45754e-65
Gm15169	1.5075e-68	5.30533	0.013	0	3.26615e-64
Gpr156	1.9089e-68	4.84872	0.014	0	4.13583e-64
Dscam	3.36501e-68	0.576993	0.646	0.386	7.29062e-64
Socs2	8.96858e-68	1.14876	0.46	0.265	1.94313e-63
Rabgef1	3.2788e-67	1.99866	0.126	0.034	7.10385e-63
Stab1	3.54304e-67	3.60079	0.03	0.003	7.67636e-63
Fnip1	3.96004e-67	1.54295	0.21	0.078	8.57982e-63
Ptpn3	4.50852e-67	1.79992	0.142	0.042	9.76816e-63
Rap1b	5.76982e-67	1.28449	0.299	0.133	1.25009e-62
Pde8a	1.01453e-66	2.32109	0.08	0.016	2.19809e-62
Arf4	1.06942e-66	1.51707	0.312	0.146	2.31701e-62
Fbrsl1	6.56171e-66	1.42216	0.228	0.089	1.42166e-61
Braf	7.35802e-66	1.60677	0.24	0.098	1.59419e-61
Grb2	7.91756e-66	1.20431	0.328	0.155	1.71542e-61
mt-Cytb	1.36219e-65	0.56488	0.799	0.638	2.95133e-61
Zswim4	2.50724e-65	2.68121	0.061	0.01	5.43218e-61
Josd1	3.19334e-65	2.25214	0.083	0.018	6.91868e-61
Nod2	3.60624e-65	2.87709	0.051	0.007	7.81327e-61
Myo1g	3.89322e-65	1.15366	0.341	0.164	8.43505e-61
Gm15155	5.31957e-65	2.40514	0.072	0.014	1.15254e-60
Ppfia1	7.45771e-65	1.98045	0.122	0.033	1.61579e-60
Usp2	9.00568e-65	3.98304	0.021	0.001	1.95117e-60
Adcy2	1.38423e-64	3.14605	0.04	0.005	2.99907e-60
Grb14	1.84176e-64	3.95098	0.022	0.001	3.99035e-60
Nt5dc3	2.70252e-64	2.89758	0.054	0.008	5.85528e-60
Rnf180	7.3384e-64	1.71409	0.208	0.079	1.58994e-59
Fkbp9	1.01155e-63	4.98781	0.013	0	2.19162e-59
D1Ertd622e	1.59102e-63	2.41261	0.072	0.014	3.44709e-59
Prps1	2.92323e-63	3.56837	0.031	0.003	6.33348e-59
Tiparp	4.21125e-63	1.79832	0.127	0.036	9.12408e-59
Dlgap1	4.58909e-63	3.37491	0.035	0.004	9.94272e-59
Crybg1	1.14061e-62	2.16321	0.094	0.022	2.47125e-58
Mfhas1	2.39484e-62	1.42445	0.245	0.102	5.18867e-58
Col9a3	2.78168e-62	4.5419	0.017	0.001	6.02678e-58
Kdr	4.09612e-62	3.62955	0.027	0.002	8.87465e-58
Ncoa5	4.57421e-62	2.0167	0.104	0.026	9.91048e-58
Hccs	6.38937e-62	2.89297	0.046	0.006	1.38432e-57
Rtn4r	4.21874e-61	4.5304	0.015	0.001	9.14031e-57
Cdh1	7.40783e-61	4.79344	0.013	0.001	1.60498e-56
Pqlc1	1.04957e-60	2.28017	0.081	0.018	2.274e-56
Sbf2	2.87834e-60	1.08355	0.354	0.179	6.23621e-56
Btaf1	3.87465e-60	1.45261	0.226	0.092	8.39481e-56
Pla1a	4.41844e-60	3.64758	0.029	0.003	9.57299e-56
Crispld2	4.46418e-60	1.57392	0.17	0.059	9.6721e-56
Nrip1	1.24358e-59	1.16142	0.367	0.193	2.69433e-55
Emp2	4.80613e-59	4.83027	0.013	0	1.0413e-54
Ptprs	9.55814e-59	2.05895	0.098	0.025	2.07087e-54
Herc3	1.35287e-58	1.86107	0.123	0.036	2.93112e-54
Tcn2	1.69861e-58	3.10138	0.039	0.005	3.68022e-54
Ptchd1	3.63475e-58	1.65734	0.149	0.049	7.87505e-54
Mycbp2	9.5267e-58	0.788527	0.581	0.382	2.06405e-53
Asap1	1.04805e-57	0.977416	0.474	0.288	2.2707e-53
Cgnl1	1.48907e-57	4.09829	0.018	0.001	3.22622e-53
Trim24	2.06041e-57	1.49424	0.189	0.071	4.46408e-53
Mmp7	2.74184e-57	3.12747	0.032	0.003	5.94048e-53
Efnb2	3.60689e-57	2.14768	0.075	0.016	7.81468e-53
Rapgef2	3.66746e-57	1.9766	0.25	0.114	7.94593e-53
Nr1d2	4.60526e-57	2.19948	0.076	0.017	9.97775e-53
Kmt2e	5.30955e-57	1.04094	0.361	0.188	1.15037e-52
Pitpnc1	1.20087e-56	1.55419	0.22	0.092	2.6018e-52
Ahr	1.29261e-56	1.85596	0.127	0.039	2.80057e-52
Parp8	1.86236e-56	0.896902	0.543	0.356	4.03499e-52
Vwa5a	3.4109e-56	1.58486	0.217	0.091	7.39006e-52
Nt5c2	4.74142e-56	1.80235	0.127	0.039	1.02728e-51
Npas3	4.92993e-56	3.52062	0.025	0.002	1.06812e-51
Tnnt2	1.0248e-55	2.60317	0.055	0.01	2.22033e-51
Cxadr	2.17613e-55	4.48531	0.016	0.001	4.71479e-51
Gpd2	2.36705e-55	1.28801	0.222	0.092	5.12845e-51
Ptk2b	2.90378e-55	1.59808	0.256	0.119	6.29132e-51
Egf	5.85938e-55	3.49557	0.032	0.004	1.26949e-50
Mtf1	5.88974e-55	2.01079	0.091	0.023	1.27607e-50
Dnajb14	1.0348e-54	1.54863	0.154	0.053	2.242e-50
Slc35b2	1.24315e-54	2.52253	0.056	0.01	2.69341e-50
Tnfsf15	1.77087e-54	4.20651	0.02	0.001	3.83677e-50
Smchd1	2.61797e-54	1.58275	0.279	0.137	5.67209e-50
Rbp1	3.13483e-54	3.80056	0.021	0.002	6.79193e-50
Krba1	3.49268e-54	3.29413	0.029	0.003	7.56724e-50
Baiap2	4.58007e-54	2.22258	0.07	0.015	9.92317e-50
Rab29	4.63772e-54	2.35197	0.064	0.013	1.00481e-49
Cdon	4.9294e-54	1.49327	0.204	0.083	1.068e-49
Cacng8	6.95501e-54	2.1308	0.076	0.017	1.50687e-49
Oprd1	7.18171e-54	1.6228	0.139	0.046	1.55599e-49
Ppfibp1	1.13019e-53	2.09944	0.083	0.02	2.44866e-49
Crem	1.28373e-53	1.11909	0.17	0.062	2.78133e-49
Cib1	1.50147e-53	2.57606	0.062	0.012	3.25309e-49
Lars2	1.66017e-53	0.229985	0.548	0.294	3.59693e-49
Bbs9	1.8179e-53	1.37231	0.197	0.078	3.93867e-49
Cd200	3.31022e-53	1.4573	0.191	0.076	7.17191e-49
Ndrg4	3.63344e-53	3.67234	0.023	0.002	7.87221e-49
Senp2	6.5809e-53	1.93337	0.107	0.031	1.42582e-48
Arhgef9	6.92833e-53	2.36375	0.059	0.011	1.50109e-48
Ubn1	1.19834e-52	1.66233	0.153	0.054	2.59632e-48
Phf8	2.75471e-52	1.93621	0.102	0.029	5.96835e-48
Micall1	8.26302e-52	2.30872	0.064	0.013	1.79027e-47
Etnk2	2.24861e-51	4.51833	0.013	0.001	4.87183e-47
Cds1	3.30045e-51	3.40678	0.025	0.002	7.15074e-47
Camk1d	4.88969e-51	0.305343	0.744	0.489	1.0594e-46
Sgsm3	5.75736e-51	3.84743	0.022	0.002	1.24739e-46
Map4k5	7.419e-51	1.90186	0.134	0.045	1.6074e-46
Ldlr	1.04967e-50	1.5804	0.146	0.051	2.27422e-46
Apba1	1.88826e-50	1.34209	0.197	0.081	4.0911e-46
Tsc22d2	2.04803e-50	1.45903	0.212	0.091	4.43726e-46
Chuk	2.15787e-50	1.71799	0.118	0.037	4.67524e-46
Pkib	5.70859e-50	1.61403	0.178	0.071	1.23682e-45
Uap1	1.68264e-49	1.58408	0.196	0.082	3.6456e-45
Dapk1	2.12955e-49	1.95491	0.083	0.021	4.61389e-45
Sh2d4a	2.22337e-49	1.49227	0.101	0.029	4.81716e-45
Lin54	3.89254e-49	1.66337	0.106	0.032	8.43359e-45
Scaf4	4.83464e-49	1.57324	0.14	0.049	1.04747e-44
Ndrg1	6.32042e-49	2.38948	0.075	0.018	1.36938e-44
Zhx2	9.56078e-49	1.28064	0.215	0.093	2.07144e-44
Spty2d1	1.37995e-48	2.05511	0.082	0.021	2.9898e-44
Gck	1.79571e-48	4.6497	0.011	0	3.89059e-44
Nrp1	1.9543e-48	1.61756	0.161	0.061	4.23418e-44
Inpp5b	2.5739e-48	1.81741	0.099	0.029	5.57662e-44
Plppr4	2.5804e-48	1.81356	0.111	0.034	5.5907e-44
Inpp5j	3.91194e-48	4.5564	0.012	0.001	8.47561e-44
Vps18	6.02415e-48	2.84918	0.037	0.005	1.30519e-43
Slc39a6	7.22643e-48	3.05133	0.034	0.005	1.56568e-43
Brd1	7.6363e-48	1.46003	0.157	0.059	1.65448e-43
Peli1	1.03548e-47	0.863142	0.463	0.287	2.24347e-43
Nup210	1.39841e-47	1.40213	0.171	0.067	3.02979e-43
Usp28	2.54495e-47	2.62941	0.049	0.009	5.51389e-43
Rorc	5.43429e-47	1.2473	0.202	0.086	1.17739e-42
Spop	5.58502e-47	0.76473	0.445	0.265	1.21005e-42
Jmjd1c	1.02043e-46	0.853896	0.428	0.257	2.21087e-42
Adam11	3.22794e-46	2.2584	0.058	0.012	6.99365e-42
Cd5	5.74351e-46	3.83723	0.023	0.002	1.24439e-41
Wsb2	6.69257e-46	2.54289	0.045	0.008	1.45001e-41
Cxcl9	7.12334e-46	1.36826	0.098	0.029	1.54334e-41
Ahcyl1	8.79303e-46	1.6626	0.116	0.038	1.9051e-41
Csde1	9.07058e-46	1.16815	0.241	0.113	1.96523e-41
Sirt2	9.4866e-46	2.13679	0.066	0.015	2.05537e-41
Dlg1	9.49827e-46	1.12059	0.231	0.105	2.05789e-41
Cwc25	9.56317e-46	1.77945	0.09	0.025	2.07196e-41
Gm41409	3.83769e-45	3.78521	0.018	0.001	8.31474e-41
Plcb2	5.38891e-45	2.66219	0.039	0.006	1.16756e-40
Auh	5.47701e-45	1.72607	0.101	0.031	1.18665e-40
Fcer2a	5.53168e-45	4.52679	0.012	0.001	1.19849e-40
Gm10851	7.03334e-45	1.21817	0.19	0.08	1.52384e-40
Pvr	7.15605e-45	1.70486	0.104	0.032	1.55043e-40
Rgs12	1.73693e-44	1.44019	0.152	0.058	3.76322e-40
Cacna1g	1.87485e-44	3.36375	0.024	0.003	4.06204e-40
Jmy	2.14057e-44	1.96033	0.105	0.033	4.63776e-40
Glyr1	2.61247e-44	1.53169	0.137	0.05	5.66017e-40
Ido2	3.08097e-44	3.22349	0.03	0.004	6.67524e-40
Ttyh3	3.42044e-44	1.42379	0.146	0.055	7.41072e-40
Tcf7l2	3.53341e-44	1.33534	0.183	0.077	7.65549e-40
Usp6nl	3.86722e-44	1.47088	0.144	0.054	8.37872e-40
Zdhhc14	4.56234e-44	0.450742	0.308	0.154	9.88476e-40
Per1	5.2982e-44	2.28892	0.055	0.011	1.14791e-39
Tcirg1	6.43016e-44	2.05741	0.068	0.016	1.39316e-39
Dll4	8.18992e-44	3.22824	0.031	0.004	1.77443e-39
Gm37168	1.39425e-43	3.87642	0.017	0.001	3.02079e-39
Ptprk	4.49318e-43	3.80432	0.014	0.001	9.73493e-39
Pld4	4.56702e-43	1.41743	0.144	0.054	9.8949e-39
Gm38115	4.95912e-43	3.05647	0.028	0.003	1.07444e-38
Daam1	2.64555e-42	1.35218	0.211	0.097	5.73185e-38
Tob2	3.17028e-42	1.62602	0.102	0.032	6.86873e-38
Gpatch2l	7.47386e-42	1.76747	0.09	0.027	1.61929e-37
Dhx35	2.77869e-41	2.6939	0.037	0.006	6.02031e-37
Smoc1	3.08933e-41	4.0444	0.013	0.001	6.69335e-37
Tnip1	3.96332e-41	1.28376	0.171	0.072	8.58692e-37
Tbc1d10a	7.43472e-41	2.18338	0.057	0.013	1.61081e-36
Usp9x	8.3395e-41	1.08634	0.249	0.125	1.80684e-36
Lmtk2	8.55168e-41	1.59167	0.106	0.035	1.85281e-36
Swap70	9.5134e-41	0.644879	0.495	0.314	2.06117e-36
Tnfaip3	1.76654e-40	1.19219	0.224	0.108	3.82738e-36
Ccdc50	1.77724e-40	1.12299	0.295	0.162	3.85057e-36
Dennd4b	1.89622e-40	2.03478	0.064	0.016	4.10836e-36
Cdk12	1.91951e-40	1.03722	0.271	0.141	4.15881e-36
Rilpl2	2.24543e-40	1.84693	0.079	0.022	4.86495e-36
Elmod2	2.76104e-40	2.64022	0.038	0.006	5.98207e-36
Usp37	3.99837e-40	1.66907	0.124	0.045	8.66287e-36
Atxn2	4.99525e-40	1.35212	0.153	0.061	1.08227e-35
Specc1	5.33098e-40	1.99409	0.294	0.171	1.15501e-35
Pard3b	7.40219e-40	1.01809	0.186	0.081	1.60376e-35
Cenpa	8.96089e-40	1.67932	0.079	0.022	1.94147e-35
Errfi1	1.86284e-39	2.02561	0.054	0.012	4.03604e-35
Il6	2.18421e-39	3.98781	0.017	0.001	4.73231e-35
Plxnd1	2.2832e-39	1.67452	0.101	0.033	4.94679e-35
Ppp2ca	2.68108e-39	1.36828	0.148	0.059	5.80882e-35
A230072C01Rik	4.15276e-39	3.89297	0.024	0.003	8.99736e-35
Agtpbp1	5.257e-39	1.83744	0.08	0.023	1.13898e-34
Ica1	5.69785e-39	3.1539	0.026	0.003	1.2345e-34
Ss18l1	5.72057e-39	2.82182	0.031	0.005	1.23942e-34
Skap2	8.26802e-39	0.701087	0.449	0.285	1.79135e-34
Dusp8	1.46752e-38	4.36375	0.01	0.001	3.17953e-34
Palld	1.65737e-38	1.49239	0.175	0.078	3.59085e-34
Ghitm	1.71937e-38	1.41884	0.128	0.048	3.72518e-34
Chd2	2.07054e-38	0.928802	0.333	0.193	4.48604e-34
Gm47922	2.53421e-38	1.99545	0.061	0.015	5.49062e-34
Atg5	3.13819e-38	1.75045	0.085	0.026	6.79921e-34
Msmo1	3.43398e-38	1.69749	0.095	0.031	7.44006e-34
Stx11	3.58802e-38	1.29223	0.201	0.095	7.7738e-34
Gm49980	3.62585e-38	2.47018	0.043	0.008	7.85577e-34
Vcp	3.72631e-38	0.98319	0.256	0.132	8.07342e-34
Nfkbid	4.56976e-38	1.87262	0.079	0.023	9.90084e-34
Sqstm1	5.65653e-38	1.08229	0.253	0.131	1.22554e-33
Tra2a	1.02308e-37	1.03822	0.248	0.127	2.2166e-33
Lingo4	1.12159e-37	1.92483	0.07	0.019	2.43003e-33
Upp1	1.16929e-37	3.36813	0.024	0.003	2.53338e-33
Stk19	1.71378e-37	2.00814	0.061	0.015	3.71308e-33
mt-Nd5	2.39951e-37	0.495109	0.484	0.303	5.19878e-33
Myo9b	2.50261e-37	1.19807	0.183	0.083	5.42216e-33
Trmt61b	2.72126e-37	1.80232	0.071	0.019	5.89589e-33
Ocln	3.78283e-37	2.79344	0.031	0.005	8.19587e-33
Vegfc	1.07251e-36	3.12601	0.023	0.003	2.32369e-32
Hectd2	1.10534e-36	2.529	0.037	0.007	2.39484e-32
Gdi2	1.25309e-36	1.08283	0.245	0.128	2.71494e-32
Galnt3	1.27796e-36	3.58372	0.016	0.001	2.76882e-32
Fosl2	1.38661e-36	1.47327	0.1	0.034	3.00423e-32
Sqle	1.57903e-36	2.22793	0.049	0.011	3.42114e-32
Optn	1.75388e-36	2.76657	0.029	0.004	3.79995e-32
Sp140	2.11657e-36	1.57635	0.104	0.036	4.58576e-32
Azin1	2.22353e-36	1.66372	0.091	0.03	4.81751e-32
Tbc1d8	3.18604e-36	0.803816	0.483	0.342	6.90287e-32
Abcb1b	3.29231e-36	1.55456	0.112	0.041	7.13311e-32
Adarb1	3.84516e-36	3.80242	0.015	0.001	8.33092e-32
Arfgef3	5.67851e-36	3.78263	0.013	0.001	1.23031e-31
Lad1	7.81969e-36	1.58641	0.099	0.034	1.69421e-31
Naf1	8.62981e-36	2.5304	0.037	0.007	1.86973e-31
Arhgef12	9.11684e-36	1.91961	0.066	0.018	1.97525e-31
Kdm5c	1.17384e-35	1.26323	0.153	0.065	2.54324e-31
Ube2k	1.43362e-35	0.988883	0.252	0.133	3.10608e-31
Bambi	2.51052e-35	3.96607	0.013	0.001	5.43929e-31
Nsun2	2.55707e-35	2.20462	0.057	0.014	5.54016e-31
Gm14636	2.76321e-35	3.14733	0.026	0.004	5.98677e-31
Traf1	3.37156e-35	0.783514	0.384	0.24	7.30482e-31
D16Ertd472e	4.78608e-35	1.26142	0.146	0.061	1.03695e-30
Qk	6.14259e-35	0.976193	0.26	0.139	1.33085e-30
Jarid2	8.51263e-35	1.10769	0.335	0.209	1.84435e-30
Rassf4	8.57494e-35	1.07511	0.214	0.106	1.85785e-30
Gm36486	8.60669e-35	3.67879	0.014	0.001	1.86472e-30
Mir155hg	1.13626e-34	1.17394	0.204	0.1	2.46182e-30
Vmn2r90	1.79942e-34	2.72164	0.032	0.005	3.89862e-30
Gpr137b	2.08291e-34	1.21496	0.163	0.072	4.51284e-30
Blk	2.2327e-34	1.40133	0.072	0.021	4.83737e-30
Klri1	2.74709e-34	1.47058	0.132	0.054	5.95185e-30
Gtf2ird2	3.26732e-34	2.23313	0.045	0.01	7.07897e-30
Gm3294	3.58044e-34	3.92836	0.012	0.001	7.75739e-30
Uvrag	3.74422e-34	0.672782	0.473	0.313	8.11222e-30
Gm9530	6.73668e-34	3.12686	0.02	0.002	1.45957e-29
Map3k1	7.62176e-34	1.0808	0.195	0.094	1.65133e-29
Nek10	1.11171e-33	4.07996	0.013	0.001	2.40863e-29
Spint2	1.13747e-33	0.962869	0.249	0.133	2.46443e-29
Ppp2r5a	1.26582e-33	1.29292	0.144	0.061	2.74253e-29
Dhx37	1.35902e-33	2.73729	0.028	0.004	2.94446e-29
Gal3st2c	1.70221e-33	4.12274	0.01	0.001	3.688e-29
Clasp1	2.4675e-33	1.06546	0.204	0.101	5.34609e-29
Vsig10	2.80817e-33	1.3967	0.116	0.045	6.08418e-29
Atxn7l1	3.27502e-33	0.787298	0.348	0.21	7.09566e-29
Phf24	3.83577e-33	2.24382	0.044	0.01	8.31057e-29
Cc2d2a	3.97757e-33	2.54551	0.035	0.006	8.6178e-29
Ptpn4	4.40897e-33	1.31693	0.139	0.059	9.55248e-29
Ddi2	7.34543e-33	1.33887	0.137	0.058	1.59146e-28
Oaf	9.03432e-33	4.18575	0.01	0.001	1.95738e-28
Map9	1.16972e-32	3.94183	0.013	0.001	2.53431e-28
Cyb5r3	1.94432e-32	2.08983	0.052	0.013	4.21256e-28
Fbxw11	2.26908e-32	1.03898	0.216	0.11	4.91618e-28
Cblb	2.5908e-32	0.529216	0.548	0.388	5.61323e-28
Tmem158	2.62321e-32	1.89349	0.074	0.023	5.68344e-28
Cd9	3.01577e-32	1.26271	0.173	0.082	6.53396e-28
Snx14	3.68877e-32	1.68731	0.089	0.031	7.9921e-28
Slc3a2	3.9101e-32	1.50996	0.096	0.034	8.47163e-28
Slc8a1	4.38594e-32	0.365402	0.471	0.297	9.50258e-28
Cd7	4.48222e-32	1.22787	0.147	0.064	9.71117e-28
Tmem88	4.54927e-32	4.08622	0.01	0.001	9.85644e-28
Tex30	5.34012e-32	2.76125	0.028	0.004	1.15699e-27
Kdm6a	9.89601e-32	0.844602	0.349	0.218	2.14407e-27
Phactr2	1.21745e-31	1.011	0.24	0.13	2.63773e-27
Gls	1.45494e-31	1.06698	0.232	0.124	3.15227e-27
Spic	1.73898e-31	2.31539	0.041	0.009	3.76767e-27
Hat1	1.79646e-31	1.31218	0.13	0.054	3.89221e-27
Tbc1d31	1.87309e-31	2.47689	0.034	0.006	4.05824e-27
Gm36723	2.29542e-31	1.40352	0.164	0.076	4.97326e-27
Ppat	2.74843e-31	2.20357	0.042	0.009	5.95475e-27
A530076I17Rik	2.96913e-31	3.67879	0.013	0.001	6.43291e-27
Ntng2	3.46461e-31	1.42439	0.121	0.049	7.50642e-27
2610307P16Rik	3.47718e-31	1.8804	0.066	0.02	7.53365e-27
Nhlrc2	4.05246e-31	1.32289	0.127	0.053	8.78006e-27
Gm17089	4.16838e-31	2.8617	0.024	0.004	9.0312e-27
Gnaq	6.14995e-31	0.867838	0.27	0.152	1.33245e-26
C9orf72	7.016e-31	1.08625	0.18	0.087	1.52009e-26
Mif	7.67663e-31	1.88111	0.087	0.03	1.66322e-26
Zfyve1	8.18706e-31	1.64788	0.081	0.027	1.77381e-26
Rbm26	9.09211e-31	1.17493	0.174	0.083	1.9699e-26
Eml5	9.78203e-31	1.33912	0.122	0.05	2.11937e-26
Fmnl2	1.14422e-30	0.271131	0.591	0.389	2.47906e-26
Ptger4	1.41323e-30	1.23156	0.142	0.062	3.0619e-26
Rab3gap2	1.45429e-30	1.86034	0.066	0.02	3.15086e-26
Poc1a	1.86594e-30	4.16585	0.013	0.001	4.04274e-26
Fmn1	2.35943e-30	1.24004	0.153	0.07	5.11193e-26
Mpi	2.45396e-30	2.93241	0.021	0.003	5.31674e-26
Samd8	3.04457e-30	1.6744	0.074	0.024	6.59636e-26
Xxylt1	3.50265e-30	2.48393	0.031	0.006	7.58885e-26
Tle2	3.56753e-30	3.26581	0.017	0.002	7.7294e-26
Inpp5k	3.66835e-30	1.85608	0.06	0.017	7.94784e-26
Apbb2	3.6769e-30	2.54471	0.03	0.005	7.96637e-26
Lcp1	3.92462e-30	0.882616	0.44	0.322	8.50308e-26
Mysm1	4.17775e-30	1.42511	0.111	0.044	9.05152e-26
Lrrfip1	4.60361e-30	1.20313	0.168	0.08	9.97418e-26
Ido1	4.73726e-30	2.50433	0.033	0.006	1.02637e-25
Lpin2	5.33348e-30	1.34856	0.149	0.068	1.15555e-25
Pawr	6.51619e-30	2.61113	0.025	0.004	1.4118e-25
Fbxo11	1.0777e-29	0.81736	0.331	0.206	2.33495e-25
Adam12	1.45098e-29	1.02273	0.212	0.111	3.14369e-25
Kdm3a	1.45516e-29	1.64546	0.086	0.03	3.15275e-25
Atad2b	2.20338e-29	0.834674	0.268	0.153	4.77385e-25
Ly9	2.30265e-29	1.81203	0.07	0.022	4.98892e-25
Zkscan5	2.77393e-29	3.2396	0.019	0.002	6.01001e-25
Rab3ip	4.477e-29	2.12712	0.042	0.01	9.69987e-25
Trib1	5.78213e-29	2.56126	0.028	0.005	1.25276e-24
Cadm2	6.15015e-29	1.78203	0.054	0.015	1.33249e-24
Uck2	6.1738e-29	1.91262	0.068	0.021	1.33762e-24
Usp32	6.67113e-29	0.961327	0.19	0.096	1.44537e-24
Ddx3x	7.41226e-29	1.05954	0.161	0.076	1.60594e-24
Arhgef40	8.94578e-29	1.25265	0.132	0.058	1.93819e-24
Cenpl	1.0264e-28	2.74121	0.024	0.004	2.2238e-24
Clcn3	1.71184e-28	0.812833	0.239	0.131	3.70886e-24
Pam	1.72904e-28	0.870164	0.223	0.12	3.74613e-24
Rubcn	1.73406e-28	1.25406	0.128	0.056	3.75701e-24
Srgap3	1.90723e-28	1.76425	0.148	0.07	4.13221e-24
Vsig2	2.24682e-28	3.82318	0.01	0.001	4.86797e-24
B4galt5	2.52705e-28	1.68141	0.068	0.022	5.47511e-24
Apaf1	5.43754e-28	1.32358	0.144	0.067	1.1781e-23
Znfx1	7.15857e-28	1.49149	0.083	0.03	1.55098e-23
Adap2	7.50278e-28	1.41817	0.098	0.038	1.62555e-23
1810026B05Rik	7.75743e-28	0.965332	0.194	0.1	1.68072e-23
Mbp	8.1883e-28	0.942466	0.251	0.144	1.77408e-23
Gpr68	9.38784e-28	1.34398	0.117	0.05	2.03397e-23
Osgin2	1.03685e-27	2.46501	0.028	0.005	2.24643e-23
Taf4b	1.24314e-27	1.77716	0.056	0.016	2.69339e-23
Cd44	1.3256e-27	0.965061	0.335	0.22	2.87205e-23
Slc12a2	1.45443e-27	1.98393	0.051	0.014	3.15117e-23
Parp4	2.05487e-27	1.13409	0.153	0.073	4.45208e-23
Rps6ka5	2.10834e-27	1.16117	0.178	0.09	4.56793e-23
Loxl3	3.15939e-27	1.80823	0.061	0.018	6.84514e-23
Hipk1	5.92538e-27	1.31975	0.12	0.052	1.28379e-22
Amot	6.41526e-27	3.00756	0.02	0.003	1.38993e-22
Sh3bp4	7.36146e-27	1.29734	0.12	0.052	1.59493e-22
Rap1gap2	8.77321e-27	1.51257	0.081	0.029	1.9008e-22
Clu	1.44085e-26	1.21247	0.101	0.04	3.12175e-22
Ank	1.52473e-26	1.31985	0.112	0.047	3.30348e-22
Kcnk5	1.63851e-26	3.27886	0.015	0.002	3.54999e-22
2310058D17Rik	2.16508e-26	1.97688	0.048	0.013	4.69085e-22
Peli2	2.17321e-26	1.91955	0.046	0.012	4.70847e-22
Suco	2.31117e-26	1.0245	0.193	0.102	5.00738e-22
Taf1d	2.53784e-26	1.53628	0.087	0.033	5.49849e-22
S100pbp	4.24861e-26	1.36931	0.098	0.039	9.20504e-22
Ncald	5.54205e-26	2.16056	0.039	0.009	1.20074e-21
Stx6	5.6529e-26	1.29901	0.105	0.043	1.22476e-21
Pik3cb	5.9542e-26	1.09976	0.149	0.071	1.29004e-21
Pepd	6.23995e-26	1.95117	0.046	0.012	1.35195e-21
Hagh	6.75089e-26	2.22651	0.035	0.008	1.46265e-21
Trim25	7.52562e-26	1.6841	0.064	0.021	1.6305e-21
Catsperg1	1.20501e-25	1.68805	0.061	0.02	2.61077e-21
Hlx	1.46197e-25	2.21997	0.035	0.008	3.1675e-21
Ccnl1	2.34699e-25	0.916902	0.189	0.1	5.08498e-21
Zfp217	2.86965e-25	1.25621	0.107	0.045	6.21738e-21
Larp4b	3.09023e-25	0.972696	0.186	0.099	6.69528e-21
Idi1	3.80694e-25	0.946644	0.201	0.108	8.24812e-21
Snx24	4.25213e-25	1.91866	0.043	0.011	9.21267e-21
Dnah11	4.54861e-25	3.55348	0.011	0.001	9.85503e-21
Lrrk1	5.57829e-25	0.404472	0.515	0.357	1.20859e-20
Abcc5	6.43142e-25	1.99154	0.041	0.01	1.39343e-20
Slc17a5	6.50217e-25	1.80092	0.052	0.015	1.40876e-20
Dync1h1	7.10046e-25	1.06592	0.159	0.08	1.53839e-20
Litaf	8.9416e-25	0.906235	0.202	0.111	1.93729e-20
Lats2	1.13673e-24	1.50844	0.076	0.028	2.46283e-20
Far1	1.18453e-24	0.90281	0.201	0.11	2.56641e-20
Ddx3y	1.33646e-24	1.2352	0.123	0.056	2.89558e-20
Gal	1.48217e-24	2.70597	0.019	0.003	3.21127e-20
Maoa	1.72469e-24	3.47977	0.013	0.001	3.73671e-20
Cfp	1.96515e-24	1.46043	0.087	0.034	4.2577e-20
H2afz	3.13073e-24	0.860095	0.477	0.344	6.78303e-20
Dnajb2	4.81098e-24	1.97705	0.04	0.01	1.04235e-19
Zbed4	4.9467e-24	1.9022	0.045	0.012	1.07175e-19
Sgpl1	5.43395e-24	1.08351	0.16	0.082	1.17732e-19
Bpnt1	5.57282e-24	1.83597	0.046	0.013	1.20741e-19
Lmbrd1	6.0563e-24	1.34257	0.104	0.044	1.31216e-19
Supt6	7.59546e-24	1.26493	0.102	0.043	1.64563e-19
Clec16a	8.33064e-24	1.47962	0.079	0.03	1.80492e-19
Fam13b	1.2207e-23	0.905385	0.199	0.11	2.64477e-19
Ccnt1	1.37766e-23	1.1228	0.118	0.053	2.98484e-19
Glg1	1.38851e-23	1.00445	0.153	0.077	3.00834e-19
Syt1	1.39568e-23	0.616917	0.07	0.025	3.02389e-19
P3h1	1.58449e-23	2.58225	0.022	0.004	3.43296e-19
Gabarapl1	1.6793e-23	2.15936	0.033	0.008	3.63838e-19
Ttc7b	1.7819e-23	1.53198	0.067	0.023	3.86066e-19
Klhl32	2.12435e-23	2.48352	0.023	0.004	4.60262e-19
AV064505	2.28394e-23	3.60079	0.012	0.001	4.94838e-19
Bst2	2.28995e-23	1.19896	0.169	0.09	4.96141e-19
L1cam	2.93452e-23	2.01583	0.037	0.009	6.35793e-19
Sbno2	3.02193e-23	1.02232	0.164	0.086	6.54731e-19
Fam168b	3.25898e-23	1.14262	0.12	0.055	7.06091e-19
Gfpt2	3.81864e-23	2.302	0.031	0.007	8.27347e-19
Nfat5	3.94626e-23	0.455975	0.517	0.375	8.54997e-19
Cnot4	4.10378e-23	0.872055	0.232	0.137	8.89124e-19
Rtn3	4.57686e-23	0.850435	0.221	0.128	9.91623e-19
Anxa3	4.62712e-23	0.501813	0.481	0.346	1.00251e-18
Mok	4.74795e-23	3.35286	0.012	0.001	1.02869e-18
Mamld1	6.6587e-23	3.15601	0.013	0.002	1.44267e-18
Hmgcr	6.7419e-23	1.22408	0.146	0.073	1.4607e-18
Arl5a	7.37451e-23	0.980817	0.188	0.104	1.59776e-18
Gm26917	8.3677e-23	0.291016	0.371	0.238	1.81295e-18
Acox1	9.7862e-23	1.90875	0.041	0.011	2.12028e-18
Mink1	1.01914e-22	1.28338	0.096	0.041	2.20806e-18
Chst10	1.07774e-22	2.55016	0.021	0.004	2.33502e-18
Ednrb	1.58607e-22	3.55348	0.01	0.001	3.43638e-18
Glycam1	1.99736e-22	3.25029	0.013	0.002	4.32748e-18
Eif5	2.22668e-22	1.00553	0.146	0.074	4.82432e-18
Nsf	4.37107e-22	1.17976	0.114	0.053	9.47036e-18
Helb	4.81536e-22	2.05179	0.034	0.008	1.0433e-17
Dtx1	6.95111e-22	1.96336	0.035	0.009	1.50603e-17
4932438A13Rik	7.28496e-22	0.789078	0.206	0.118	1.57836e-17
Fam160b1	8.33952e-22	1.74202	0.048	0.015	1.80684e-17
Nipal1	8.57379e-22	1.7221	0.048	0.015	1.8576e-17
Slc22a4	9.29774e-22	1.98651	0.045	0.013	2.01445e-17
Nmt1	9.76519e-22	1.21942	0.098	0.042	2.11573e-17
Mtor	1.02966e-21	1.45722	0.068	0.025	2.23087e-17
Phkb	1.4149e-21	0.802515	0.216	0.126	3.06553e-17
Gpr183	2.03901e-21	0.607395	0.357	0.244	4.41772e-17
Gm6377	2.33656e-21	2.72347	0.017	0.003	5.06239e-17
Jup	2.52112e-21	2.0462	0.033	0.008	5.46226e-17
Ryr3	2.61421e-21	0.972007	0.079	0.031	5.66394e-17
Kras	2.80337e-21	1.09195	0.123	0.059	6.07378e-17
Gmeb2	3.67876e-21	1.62292	0.057	0.02	7.97041e-17
Kif1b	4.03309e-21	0.895029	0.196	0.112	8.73808e-17
Patj	4.3047e-21	1.71164	0.046	0.014	9.32656e-17
Ist1	9.23434e-21	1.64016	0.05	0.016	2.00071e-16
Ace2	1.21657e-20	3.02925	0.013	0.002	2.63583e-16
Mxi1	2.05481e-20	1.28303	0.078	0.031	4.45195e-16
Lima1	2.17787e-20	0.490098	0.256	0.157	4.71857e-16
Plcl1	2.54141e-20	0.397666	0.36	0.24	5.50623e-16
Rogdi	3.11633e-20	0.855915	0.182	0.102	6.75183e-16
Supt3	5.90178e-20	0.863602	0.176	0.099	1.27868e-15
Ahnak	6.44831e-20	0.900351	0.168	0.092	1.39709e-15
Cab39	6.56954e-20	1.06427	0.12	0.059	1.42336e-15
Zfhx3	7.06887e-20	1.12033	0.1	0.045	1.53154e-15
Kif21a	7.49866e-20	1.54711	0.04	0.012	1.62466e-15
Tshz3	9.80146e-20	1.17503	0.097	0.044	2.12358e-15
Dnm1l	9.8155e-20	0.881227	0.179	0.102	2.12663e-15
Rhbdl2	1.17354e-19	3.22228	0.011	0.001	2.54258e-15
Pdgfb	1.56168e-19	1.86608	0.036	0.01	3.38353e-15
Mast4	1.60709e-19	1.06117	0.149	0.08	3.48192e-15
Gm38411	1.89456e-19	1.62559	0.049	0.016	4.10474e-15
Rest	2.30181e-19	1.15009	0.098	0.044	4.9871e-15
Mcmbp	2.38533e-19	1.28073	0.086	0.037	5.16805e-15
Slc15a2	2.44721e-19	1.6939	0.045	0.014	5.30213e-15
Dusp1	2.84963e-19	0.979356	0.124	0.062	6.174e-15
Gak	3.96543e-19	1.16709	0.095	0.043	8.59151e-15
Phldb1	4.06428e-19	2.41316	0.02	0.004	8.80566e-15
Hook2	6.96273e-19	2.18125	0.028	0.007	1.50855e-14
Uty	7.09129e-19	1.51772	0.142	0.077	1.5364e-14
Zfand3	7.31316e-19	0.561095	0.335	0.229	1.58447e-14
Ubl3	8.57883e-19	0.930413	0.16	0.089	1.85869e-14
Nemf	8.62761e-19	1.16695	0.101	0.047	1.86926e-14
Als2cl	9.32215e-19	3.21832	0.01	0.001	2.01974e-14
Trp53inp2	1.09264e-18	2.82635	0.014	0.002	2.36731e-14
Rap2a	1.17173e-18	1.22323	0.087	0.039	2.53867e-14
Sh3tc1	1.27041e-18	2.51333	0.019	0.004	2.75247e-14
Srrm2	1.3518e-18	0.578422	0.369	0.263	2.92882e-14
Prdx6	1.36667e-18	1.32819	0.083	0.036	2.96102e-14
Rnf41	1.73229e-18	1.8133	0.036	0.01	3.75318e-14
Prcp	2.40983e-18	0.785709	0.208	0.126	5.22113e-14
Exoc3l4	2.62976e-18	1.9733	0.03	0.008	5.69764e-14
Cmtr1	2.67452e-18	1.71698	0.054	0.02	5.79462e-14
Cyld	2.87075e-18	0.957253	0.218	0.137	6.21977e-14
Gramd1c	3.09169e-18	2.66415	0.02	0.004	6.69846e-14
Alpk1	3.57075e-18	1.32834	0.088	0.04	7.73639e-14
Rbm25	4.1637e-18	0.601414	0.308	0.209	9.02107e-14
Dars2	4.43053e-18	2.0129	0.029	0.007	9.59918e-14
Slc22a22	4.93682e-18	2.80378	0.013	0.002	1.06961e-13
Phf6	5.21666e-18	1.13902	0.086	0.038	1.13024e-13
Camkk2	5.91215e-18	1.45674	0.057	0.021	1.28093e-13
Abr	6.13537e-18	1.07452	0.115	0.058	1.32929e-13
Scube3	6.47161e-18	2.2745	0.024	0.005	1.40214e-13
Gtpbp4	6.48343e-18	0.96642	0.132	0.07	1.4047e-13
Sf3b1	6.84887e-18	0.924502	0.227	0.145	1.48388e-13
Rbbp6	7.52753e-18	1.09365	0.142	0.078	1.63091e-13
Adam17	7.73419e-18	0.996281	0.124	0.064	1.67569e-13
Casz1	7.96585e-18	1.86157	0.035	0.01	1.72588e-13
Il4ra	8.47227e-18	1.1914	0.084	0.037	1.8356e-13
Scin	8.53805e-18	1.34071	0.092	0.043	1.84985e-13
Rassf8	9.75116e-18	3.24089	0.01	0.001	2.11269e-13
Bcorl1	1.0701e-17	2.44948	0.019	0.004	2.31848e-13
Slc25a51	1.10716e-17	1.77908	0.038	0.011	2.39877e-13
Siglecg	1.14508e-17	1.21654	0.083	0.037	2.48094e-13
Slc25a33	1.28762e-17	2.72108	0.017	0.003	2.78976e-13
Lonrf1	1.44677e-17	2.8809	0.013	0.002	3.13457e-13
Elovl5	1.55123e-17	1.16215	0.098	0.047	3.36089e-13
Shroom4	1.89046e-17	2.66533	0.015	0.002	4.09587e-13
Bmper	1.93585e-17	1.52995	0.054	0.02	4.19421e-13
Itga6	1.96033e-17	1.76285	0.037	0.011	4.24725e-13
Ttyh2	2.51201e-17	1.58462	0.046	0.016	5.44251e-13
Sirt1	3.3038e-17	1.18986	0.086	0.039	7.15801e-13
Serinc5	4.0896e-17	1.14475	0.088	0.041	8.86053e-13
Elf1	4.56426e-17	0.728548	0.247	0.162	9.88893e-13
Bmp1	4.72292e-17	2.61894	0.015	0.002	1.02327e-12
Jun	4.76213e-17	0.98417	0.11	0.055	1.03176e-12
Fam83f	4.92956e-17	2.76285	0.014	0.002	1.06804e-12
Sntb1	4.99726e-17	1.13827	0.075	0.032	1.08271e-12
Me2	6.28182e-17	1.52369	0.054	0.02	1.36102e-12
Gm6225	7.12882e-17	2.43785	0.017	0.003	1.54453e-12
Lactb	7.41815e-17	1.16338	0.088	0.041	1.60722e-12
Herc2	7.99605e-17	0.97415	0.112	0.057	1.73243e-12
Ibtk	8.15634e-17	1.59929	0.045	0.015	1.76715e-12
Osbpl11	8.59859e-17	1.50923	0.048	0.017	1.86297e-12
Syn3	8.95042e-17	0.865532	0.103	0.05	1.9392e-12
Scp2	1.0038e-16	1.13123	0.101	0.05	2.17484e-12
Phc1	1.04432e-16	1.98188	0.027	0.007	2.26263e-12
Wls	1.05304e-16	0.986721	0.128	0.069	2.28152e-12
Amz1	1.1202e-16	1.99967	0.028	0.007	2.42703e-12
Bcl9l	1.15164e-16	1.5232	0.05	0.018	2.49514e-12
Plekha1	1.21961e-16	0.852129	0.158	0.091	2.64241e-12
Brwd3	1.53636e-16	1.44975	0.065	0.027	3.32867e-12
Dip2c	1.73045e-16	0.911557	0.124	0.066	3.7492e-12
Tspan33	1.85165e-16	0.953441	0.124	0.066	4.01179e-12
Tpd52	1.8517e-16	0.961462	0.14	0.078	4.01189e-12
Homer1	1.96791e-16	1.47977	0.047	0.017	4.26368e-12
Hs6st1	2.23355e-16	1.77976	0.034	0.01	4.8392e-12
B3galt2	2.28854e-16	2.41699	0.017	0.003	4.95835e-12
Anxa7	2.3966e-16	1.23437	0.07	0.03	5.19247e-12
Ccdc186	3.30118e-16	1.32777	0.061	0.025	7.15233e-12
Slc25a42	3.31791e-16	2.58449	0.016	0.003	7.18859e-12
Gm10432	3.36434e-16	1.3908	0.056	0.022	7.28919e-12
Etf1	3.41678e-16	0.94362	0.116	0.061	7.4028e-12
Cfap53	3.47601e-16	2.63556	0.015	0.003	7.53113e-12
Rab30	3.59088e-16	0.781966	0.179	0.108	7.77999e-12
Ksr2	3.67613e-16	3.17453	0.01	0.001	7.9647e-12
Nfkbie	4.01693e-16	1.0849	0.092	0.044	8.70307e-12
Psmb7	4.20079e-16	1.20394	0.087	0.041	9.10144e-12
Acap2	4.9354e-16	0.938921	0.119	0.063	1.0693e-11
Sh3bgrl	5.25226e-16	1.01739	0.149	0.086	1.13795e-11
Rps6ka3	5.277e-16	0.618	0.3	0.209	1.14331e-11
Dnajc9	5.41934e-16	2.07097	0.028	0.007	1.17415e-11
Col4a3bp	5.58159e-16	0.992477	0.109	0.056	1.20931e-11
Per3	5.81535e-16	2.93783	0.011	0.002	1.25995e-11
Mcur1	5.96272e-16	1.66219	0.039	0.013	1.29188e-11
Zfp251	6.25507e-16	2.20041	0.024	0.006	1.35522e-11
Vps37b	7.41294e-16	0.395821	0.138	0.075	1.60609e-11
Tbx21	7.46232e-16	1.66606	0.042	0.015	1.61679e-11
Kmt2c	8.02605e-16	0.542408	0.32	0.226	1.73892e-11
Gm20125	8.16815e-16	1.94474	0.025	0.006	1.76971e-11
Gm29282	8.93506e-16	1.42967	0.05	0.019	1.93587e-11
Whrn	1.03874e-15	1.26414	0.057	0.023	2.25053e-11
Tuba4a	1.06155e-15	2.29045	0.019	0.004	2.29996e-11
Zfp131	1.09688e-15	1.4638	0.049	0.018	2.37649e-11
Aasdh	1.14198e-15	2.64457	0.023	0.006	2.47422e-11
Trim12a	1.19346e-15	1.02514	0.095	0.047	2.58574e-11
Abcc4	1.39075e-15	1.70221	0.041	0.014	3.01319e-11
Nr6a1	1.40238e-15	1.1271	0.087	0.041	3.0384e-11
Ube2j2	1.65809e-15	1.23207	0.069	0.03	3.59242e-11
Mapre1	1.683e-15	1.02172	0.106	0.055	3.64638e-11
Micu1	1.73342e-15	0.786753	0.147	0.084	3.75564e-11
Rcsd1	1.97874e-15	0.630331	0.258	0.174	4.28714e-11
Arl5c	2.23488e-15	0.879963	0.205	0.132	4.84209e-11
Stau2	2.31212e-15	1.7307	0.034	0.01	5.00944e-11
Cpeb2	2.32911e-15	1.0683	0.086	0.041	5.04624e-11
Rgmb	2.45028e-15	1.66861	0.037	0.012	5.30877e-11
Fryl	2.48251e-15	0.648655	0.291	0.204	5.37861e-11
Ythdc1	2.65463e-15	0.919655	0.174	0.106	5.75152e-11
Vav2	2.82332e-15	1.037	0.104	0.053	6.11701e-11
Srgap1	3.42702e-15	1.93566	0.026	0.007	7.42499e-11
Phc3	4.06196e-15	1.05739	0.099	0.05	8.80064e-11
Sv2c	4.06502e-15	2.65483	0.012	0.002	8.80727e-11
Parp3	4.32829e-15	1.72427	0.035	0.011	9.37766e-11
Trip12	5.26329e-15	0.602861	0.231	0.151	1.14034e-10
Zfp821	5.31799e-15	2.5541	0.014	0.003	1.1522e-10
Mreg	6.00367e-15	0.447505	0.413	0.308	1.30076e-10
Prnp	6.04248e-15	0.93058	0.087	0.042	1.30916e-10
Erbin	6.64915e-15	0.679971	0.198	0.125	1.4406e-10
Tmem268	8.14738e-15	2.09526	0.021	0.005	1.76521e-10
Nup153	8.2035e-15	0.996566	0.095	0.048	1.77737e-10
Maff	9.13122e-15	1.82156	0.028	0.008	1.97837e-10
Dexi	9.38549e-15	1.04598	0.101	0.052	2.03346e-10
Tmod3	9.8396e-15	0.948662	0.117	0.063	2.13185e-10
Scamp2	1.02988e-14	0.887142	0.135	0.077	2.23135e-10
Itgav	1.20585e-14	0.895997	0.144	0.083	2.61258e-10
Cxcl16	1.45387e-14	0.441108	0.336	0.24	3.14995e-10
Fam184a	1.90983e-14	2.90035	0.01	0.001	4.13785e-10
Gramd4	1.92076e-14	1.15869	0.083	0.04	4.16151e-10
Rmnd5a	2.2184e-14	0.995489	0.101	0.052	4.80638e-10
Bahd1	2.24448e-14	1.97756	0.024	0.006	4.8629e-10
Cables1	2.48176e-14	1.68431	0.031	0.01	5.37699e-10
Tmem168	2.64441e-14	0.984884	0.095	0.048	5.72937e-10
Igsf9	2.7813e-14	2.18075	0.02	0.005	6.02597e-10
Ctc1	2.79637e-14	2.10301	0.02	0.005	6.05861e-10
Tbl1x	3.32531e-14	0.657954	0.212	0.138	7.20461e-10
Gk	3.39361e-14	1.85388	0.031	0.009	7.3526e-10
Ankrd27	3.67803e-14	1.30586	0.063	0.027	7.96882e-10
Akap11	3.89205e-14	1.16548	0.066	0.029	8.43251e-10
Clec4a4	3.9192e-14	1.81147	0.032	0.01	8.49135e-10
Epb41	3.98092e-14	0.743789	0.159	0.096	8.62506e-10
Sptan1	4.05185e-14	1.08595	0.077	0.036	8.77873e-10
Gtf2f2	4.26407e-14	1.08834	0.078	0.037	9.23853e-10
Spire1	4.28815e-14	0.653505	0.197	0.126	9.2907e-10
Pes1	4.5451e-14	1.96852	0.023	0.006	9.84741e-10
Rhbdf2	4.6539e-14	2.20276	0.018	0.004	1.00831e-09
Pmepa1	5.47326e-14	1.61935	0.034	0.011	1.18584e-09
Lgr4	6.08482e-14	1.9073	0.024	0.006	1.31834e-09
Tinf2	6.13718e-14	2.00344	0.022	0.006	1.32968e-09
Kmt5c	6.90898e-14	1.5015	0.039	0.014	1.4969e-09
Abhd2	7.0482e-14	0.881583	0.134	0.077	1.52706e-09
Capn7	7.56244e-14	1.25046	0.062	0.027	1.63848e-09
Frmd4b	7.75395e-14	1.03014	0.104	0.055	1.67997e-09
Rlim	8.17839e-14	1.03271	0.085	0.042	1.77193e-09
Elmo1	9.28627e-14	0.633636	0.458	0.397	2.01196e-09
Atxn7	9.70803e-14	0.701842	0.185	0.117	2.10334e-09
Cdh26	1.02533e-13	2.01583	0.022	0.006	2.22148e-09
Rnf43	1.08854e-13	0.797936	0.129	0.074	2.35842e-09
Cxcr5	1.22489e-13	1.72785	0.031	0.01	2.65385e-09
Axin2	1.36115e-13	2.63501	0.012	0.002	2.94906e-09
Ehbp1l1	1.41995e-13	1.06408	0.074	0.035	3.07646e-09
Sdccag8	1.71135e-13	0.662131	0.194	0.125	3.70781e-09
St3gal5	1.73055e-13	1.12895	0.073	0.035	3.74941e-09
Arhgef3	1.90816e-13	0.864915	0.236	0.165	4.13422e-09
Arfgap3	2.01898e-13	1.69828	0.032	0.011	4.37433e-09
H2-M2	2.04431e-13	0.545263	0.153	0.091	4.42921e-09
Pip4k2a	2.34256e-13	0.239026	0.457	0.343	5.07539e-09
Mvd	2.43947e-13	2.15785	0.018	0.004	5.28536e-09
Nxf1	2.5287e-13	0.928829	0.093	0.048	5.47869e-09
Bhlhb9	2.62222e-13	2.54494	0.013	0.003	5.6813e-09
Tnfrsf9	2.6396e-13	0.906069	0.121	0.069	5.71896e-09
Rnf40	3.4838e-13	1.55348	0.035	0.012	7.54801e-09
Lgmn	3.5401e-13	0.815019	0.135	0.079	7.66999e-09
Pkd1	3.59424e-13	1.45211	0.042	0.016	7.78728e-09
Cacul1	3.80916e-13	0.993935	0.084	0.042	8.25293e-09
Mpp5	4.56327e-13	1.03677	0.081	0.04	9.88679e-09
C130026I21Rik	4.58826e-13	2.11966	0.018	0.004	9.94092e-09
Rabep1	4.59984e-13	0.753171	0.184	0.119	9.96601e-09
Tle1	5.38651e-13	1.92007	0.024	0.007	1.16704e-08
Pde7a	5.44343e-13	0.64998	0.201	0.132	1.17937e-08
Eif2ak3	6.32053e-13	1.25474	0.061	0.027	1.36941e-08
Ppm1k	7.0418e-13	1.22448	0.061	0.027	1.52568e-08
Zfp467	8.36366e-13	1.60079	0.032	0.011	1.81207e-08
Tfrc	9.32309e-13	1.66945	0.029	0.009	2.01994e-08
Plxdc1	1.01916e-12	1.45481	0.04	0.015	2.20812e-08
Cdk2	1.03138e-12	1.98064	0.02	0.005	2.23459e-08
Btbd9	1.05055e-12	0.533393	0.258	0.18	2.27613e-08
Med17	1.15293e-12	1.71279	0.03	0.01	2.49794e-08
Mtss2	1.39745e-12	2.01121	0.02	0.005	3.02773e-08
Rere	1.41391e-12	0.669424	0.19	0.124	3.06338e-08
Abcd3	1.51452e-12	1.45261	0.039	0.015	3.28136e-08
Cdhr1	1.64615e-12	2.67005	0.011	0.002	3.56655e-08
Tent4b	1.77478e-12	1.0958	0.075	0.037	3.84524e-08
Slc22a23	1.7867e-12	0.491701	0.291	0.209	3.87105e-08
Eif4e	1.87178e-12	1.12372	0.063	0.029	4.05541e-08
Ipmk	2.04135e-12	1.95693	0.03	0.01	4.42279e-08
Rin3	2.0521e-12	0.927795	0.106	0.059	4.44608e-08
Fgd2	2.235e-12	0.901738	0.093	0.049	4.84235e-08
4930445E18Rik	2.58318e-12	2.6939	0.01	0.002	5.59672e-08
Zzef1	2.86648e-12	0.836572	0.106	0.059	6.21051e-08
Stk4	3.09831e-12	0.501132	0.309	0.229	6.7128e-08
Serinc1	3.10806e-12	1.14885	0.061	0.028	6.73393e-08
Lrrc8d	3.24797e-12	0.979895	0.083	0.043	7.03705e-08
Supt20	3.27679e-12	0.83315	0.111	0.063	7.0995e-08
Htt	3.86106e-12	1.0316	0.072	0.035	8.36536e-08
Arhgap21	4.43179e-12	1.26472	0.05	0.021	9.60191e-08
Zmiz2	4.71697e-12	0.931027	0.09	0.048	1.02198e-07
Setd1b	4.78604e-12	1.12732	0.061	0.028	1.03694e-07
Lfng	4.95034e-12	1.18477	0.054	0.023	1.07254e-07
Rhoc	5.21779e-12	1.28851	0.045	0.018	1.13049e-07
Phka2	5.42737e-12	1.38237	0.04	0.016	1.17589e-07
Adcy6	5.90644e-12	0.797324	0.138	0.084	1.27969e-07
Tep1	6.51096e-12	1.24324	0.05	0.022	1.41066e-07
Rab27a	7.03941e-12	0.878857	0.113	0.065	1.52516e-07
Tspan3	7.45872e-12	0.254176	0.371	0.273	1.61601e-07
Trim35	7.66377e-12	1.21597	0.068	0.033	1.66043e-07
Rab10	7.89203e-12	0.576533	0.228	0.158	1.70989e-07
Cop1	8.41386e-12	0.521007	0.251	0.177	1.82295e-07
Gsto1	1.08126e-11	1.12034	0.069	0.034	2.34265e-07
Wac	1.18599e-11	0.81477	0.216	0.152	2.56956e-07
Ube4b	1.22853e-11	0.991981	0.087	0.047	2.66174e-07
Cdkal1	1.28532e-11	0.894609	0.176	0.117	2.78478e-07
Plbd2	1.34758e-11	2.10022	0.017	0.004	2.91966e-07
Trappc11	1.50564e-11	1.27638	0.045	0.019	3.26212e-07
Fem1c	1.91452e-11	0.889564	0.093	0.051	4.148e-07
Gm30054	1.93726e-11	2.24139	0.014	0.003	4.19727e-07
Diaph3	1.95272e-11	1.05349	0.054	0.024	4.23075e-07
Wee1	2.02494e-11	1.79344	0.022	0.006	4.38724e-07
Snx13	2.11115e-11	0.76686	0.113	0.065	4.57401e-07
Map7	2.12124e-11	1.76285	0.023	0.007	4.59588e-07
Hook3	2.14284e-11	0.839694	0.109	0.062	4.64269e-07
1700016F12Rik	2.26078e-11	2.11771	0.02	0.005	4.89821e-07
Mocos	2.26221e-11	2.40112	0.012	0.002	4.90131e-07
Kynu	2.36958e-11	0.265289	0.321	0.232	5.13392e-07
Map3k5	2.37642e-11	1.39947	0.145	0.092	5.14875e-07
Gpr160	2.55926e-11	2.12274	0.016	0.004	5.54489e-07
BC005537	2.63541e-11	0.65721	0.149	0.094	5.70987e-07
Ubap2l	2.64616e-11	0.710019	0.137	0.084	5.73316e-07
Pik3c2a	2.65477e-11	1.1436	0.064	0.031	5.75183e-07
Rnaset2a	2.72072e-11	0.894973	0.079	0.041	5.89472e-07
Gm36070	2.723e-11	2.26292	0.013	0.003	5.89965e-07
Aph1c	2.95303e-11	1.5587	0.029	0.01	6.39804e-07
Gm13067	2.98641e-11	2.16117	0.015	0.003	6.47037e-07
Rbbp8	3.30883e-11	0.819913	0.115	0.068	7.16891e-07
Cacna1c	3.53847e-11	1.58533	0.035	0.013	7.66644e-07
Gm13571	3.87131e-11	2.17629	0.014	0.003	8.38757e-07
Ktn1	3.9189e-11	0.854508	0.253	0.187	8.49068e-07
Cdh2	4.32712e-11	0.55712	0.143	0.089	9.37515e-07
Pip5k1a	4.48492e-11	1.02751	0.07	0.035	9.71702e-07
Wdr95	4.60197e-11	2.14828	0.014	0.003	9.97064e-07
Thoc7	4.65799e-11	1.05573	0.065	0.032	1.0092e-06
Dmxl1	4.78784e-11	1.06641	0.133	0.083	1.03733e-06
Ankrd33b	4.85851e-11	0.331513	0.317	0.234	1.05264e-06
Rps6kc1	4.92578e-11	1.40012	0.037	0.014	1.06722e-06
Ubxn7	5.45964e-11	0.934665	0.082	0.044	1.18289e-06
Prorp	5.69731e-11	1.71815	0.026	0.009	1.23438e-06
Psme4	6.20928e-11	0.700326	0.144	0.091	1.3453e-06
Slc35a3	6.91171e-11	1.04109	0.065	0.032	1.49749e-06
Snx21	7.47428e-11	2.4524	0.011	0.002	1.61938e-06
Ptpn2	7.72051e-11	0.761661	0.126	0.077	1.67273e-06
Gfpt1	7.73803e-11	0.739467	0.156	0.101	1.67652e-06
Tle3	7.97853e-11	0.77806	0.112	0.066	1.72863e-06
Acadm	8.02687e-11	1.3294	0.044	0.019	1.7391e-06
Utp18	8.65088e-11	1.50681	0.03	0.011	1.8743e-06
Ptk2	8.78177e-11	1.0706	0.063	0.031	1.90266e-06
Arhgap28	1.0035e-10	0.237686	0.315	0.228	2.17418e-06
Eps15	1.01603e-10	0.60207	0.203	0.14	2.20134e-06
Cecr2	1.02819e-10	1.35793	0.035	0.013	2.22767e-06
Snx10	1.07312e-10	0.665129	0.142	0.089	2.32503e-06
Stat3	1.09363e-10	0.492005	0.272	0.201	2.36946e-06
Npc1	1.13067e-10	1.34655	0.037	0.015	2.44972e-06
Colec12	1.1331e-10	1.59745	0.028	0.009	2.45497e-06
Sh3glb1	1.14283e-10	0.632592	0.188	0.128	2.47606e-06
Rassf2	1.19395e-10	0.517338	0.242	0.173	2.5868e-06
Plek	1.23864e-10	0.935689	0.161	0.107	2.68363e-06
Wdr47	1.29829e-10	1.95443	0.017	0.005	2.81288e-06
Egr3	1.46487e-10	1.68556	0.017	0.004	3.17378e-06
Crtc2	1.4832e-10	1.5564	0.028	0.01	3.21351e-06
Dctn4	1.65234e-10	1.06681	0.06	0.029	3.57996e-06
Sfi1	1.73564e-10	0.926271	0.081	0.044	3.76044e-06
Slc8b1	1.9883e-10	0.886087	0.085	0.047	4.30785e-06
Abca5	2.11676e-10	1.84804	0.019	0.005	4.58616e-06
Hipk3	2.13795e-10	1.06519	0.062	0.031	4.63208e-06
L3mbtl3	2.21053e-10	0.910983	0.082	0.045	4.78934e-06
Dgkk	2.31914e-10	2.29267	0.013	0.003	5.02464e-06
Polg2	2.52413e-10	1.94544	0.018	0.005	5.46878e-06
Afmid	2.66376e-10	1.64659	0.025	0.008	5.7713e-06
Washc2	2.72235e-10	0.842736	0.09	0.051	5.89825e-06
Relch	2.72421e-10	0.74305	0.146	0.094	5.90228e-06
Kcnj3	2.74153e-10	1.83381	0.019	0.005	5.93981e-06
Aco1	2.74661e-10	1.34	0.036	0.014	5.95081e-06
Dvl1	2.85952e-10	1.87741	0.018	0.005	6.19544e-06
Wwc2	3.17472e-10	1.51769	0.029	0.011	6.87834e-06
Zmynd8	3.31213e-10	0.638822	0.158	0.104	7.17606e-06
Mov10	4.59227e-10	1.46449	0.031	0.012	9.94961e-06
Fam174a	5.26974e-10	1.30634	0.065	0.033	1.14174e-05
Rtn1	5.39916e-10	0.475881	0.2	0.138	1.16978e-05
Acpp	5.59529e-10	1.28885	0.042	0.018	1.21227e-05
Slc25a29	5.88218e-10	1.95693	0.017	0.005	1.27443e-05
Alms1	6.06949e-10	1.04232	0.055	0.027	1.31502e-05
Mgll	6.21386e-10	1.41666	0.045	0.02	1.3463e-05
Panx1	7.34738e-10	1.63926	0.027	0.01	1.59188e-05
Ctrc	7.48074e-10	1.42528	0.032	0.013	1.62078e-05
Trim36	7.82053e-10	1.7815	0.027	0.01	1.6944e-05
Gorasp2	7.92462e-10	1.20374	0.044	0.02	1.71695e-05
Rbpms2	8.45226e-10	2.04136	0.014	0.004	1.83127e-05
Pank2	8.97222e-10	1.01814	0.06	0.03	1.94392e-05
Cs	9.28198e-10	1.11517	0.051	0.024	2.01103e-05
Gm36287	9.32915e-10	1.6939	0.021	0.007	2.02125e-05
Rassf1	9.45859e-10	0.990504	0.061	0.031	2.0493e-05
Iqcb1	1.01282e-09	1.25416	0.041	0.018	2.19437e-05
5031439G07Rik	1.03886e-09	1.02029	0.061	0.031	2.25079e-05
Baz2b	1.07321e-09	0.369256	0.376	0.299	2.32522e-05
Dock1	1.08925e-09	0.832865	0.077	0.042	2.35997e-05
Rnf150	1.09609e-09	0.693454	0.143	0.093	2.37479e-05
Nf1	1.15046e-09	0.614834	0.151	0.099	2.49259e-05
Gm20465	1.16609e-09	0.81921	0.088	0.05	2.52646e-05
Rheb	1.18402e-09	0.919876	0.077	0.042	2.56531e-05
Akap9	1.23871e-09	0.577844	0.171	0.115	2.68378e-05
Mmp23	1.46844e-09	1.20847	0.041	0.018	3.18153e-05
Pygl	1.6113e-09	0.629512	0.142	0.093	3.49103e-05
Pip5k1c	1.68206e-09	1.182	0.042	0.018	3.64436e-05
Gpx4	1.70918e-09	0.778317	0.175	0.122	3.70311e-05
Pnpla7	1.77537e-09	0.912734	0.074	0.04	3.84652e-05
Washc5	2.16774e-09	1.57199	0.024	0.008	4.69663e-05
Rab12	2.21669e-09	0.967999	0.067	0.035	4.80269e-05
Gosr2	2.46386e-09	1.30637	0.035	0.014	5.33819e-05
Arhgap8	2.4898e-09	2.02217	0.014	0.004	5.39441e-05
Cbfa2t3	2.50662e-09	0.473481	0.27	0.204	5.43084e-05
Rtn4	2.61483e-09	0.401096	0.307	0.236	5.66529e-05
Yme1l1	2.64568e-09	0.813427	0.084	0.048	5.73214e-05
Cand1	2.65787e-09	1.05733	0.054	0.027	5.75853e-05
Cry1	2.9321e-09	1.32002	0.035	0.015	6.3527e-05
Rbfox2	3.32614e-09	2.03601	0.013	0.003	7.20642e-05
Junb	3.3653e-09	0.40217	0.238	0.174	7.29126e-05
Nsmce2	3.50793e-09	0.708097	0.128	0.082	7.60028e-05
Gtf2b	3.73115e-09	1.31861	0.035	0.014	8.08391e-05
Tgoln1	4.06728e-09	0.921225	0.065	0.034	8.81217e-05
Ago4	4.12094e-09	1.4115	0.028	0.011	8.92844e-05
Marcks	4.21013e-09	0.406808	0.475	0.414	9.12166e-05
Nr1d1	4.41715e-09	1.72895	0.019	0.006	9.5702e-05
Cep63	4.43727e-09	0.971078	0.062	0.032	9.6138e-05
Hexim1	4.81904e-09	1.60401	0.021	0.007	0.000104409
Csnk1a1	5.2701e-09	0.495256	0.211	0.152	0.000114182
Samd4b	5.4162e-09	1.09761	0.047	0.022	0.000117347
Prdm2	5.5243e-09	0.719296	0.112	0.07	0.000119689
Tjp2	5.59274e-09	1.0552	0.05	0.024	0.000121172
Nsmaf	5.81326e-09	0.82835	0.087	0.051	0.00012595
Kidins220	5.85576e-09	0.732451	0.101	0.062	0.000126871
Ap2b1	6.21803e-09	0.744709	0.1	0.06	0.00013472
Rbpms	6.47082e-09	0.5996	0.175	0.122	0.000140197
Pon2	6.52784e-09	0.899263	0.076	0.042	0.000141432
Rem1	6.60596e-09	1.57919	0.022	0.008	0.000143125
Clk1	6.83397e-09	0.455856	0.22	0.16	0.000148065
Dtx3	6.94951e-09	1.24018	0.035	0.015	0.000150568
Slc7a1	6.95925e-09	1.12351	0.056	0.028	0.000150779
Dock9	7.92368e-09	0.775938	0.089	0.052	0.000171674
Mtmr1	7.92401e-09	0.832097	0.079	0.045	0.000171682
Slc15a4	8.366e-09	1.23063	0.038	0.017	0.000181258
Mid1	8.53397e-09	1.24559	0.034	0.014	0.000184897
Cacna1b	8.70818e-09	1.83324	0.016	0.005	0.000188672
Ino80	1.01538e-08	0.763286	0.089	0.052	0.000219992
Aebp2	1.05033e-08	0.344992	0.329	0.256	0.000227564
Zfp827	1.09237e-08	1.20743	0.046	0.022	0.000236672
Gucd1	1.1183e-08	1.05615	0.05	0.024	0.000242292
Fbxw10	1.39847e-08	2.2584	0.01	0.002	0.000302993
Cdc42bpb	1.41531e-08	1.20555	0.036	0.016	0.000306641
Lrrcc1	1.47697e-08	1.1478	0.039	0.018	0.00032
Arg2	1.53093e-08	1.38724	0.028	0.011	0.000331691
Cltc	1.53829e-08	0.685496	0.136	0.091	0.000333285
Vps26a	1.55378e-08	1.03021	0.049	0.024	0.000336643
Tpm1	1.62998e-08	0.747829	0.102	0.063	0.000353152
Copa	1.66734e-08	0.794922	0.08	0.046	0.000361246
Dthd1	1.67513e-08	2.09224	0.012	0.003	0.000362934
Eipr1	1.70295e-08	1.26053	0.033	0.014	0.000368961
Idh2	1.7484e-08	1.48531	0.026	0.01	0.000378808
Acsl4	1.8433e-08	0.803362	0.09	0.054	0.00039937
Alkbh1	1.96993e-08	0.996199	0.055	0.028	0.000426806
Npepps	1.97228e-08	0.689765	0.113	0.072	0.000427314
Rapgef5	2.17889e-08	1.81265	0.018	0.006	0.000472078
Runx3	2.38371e-08	0.612249	0.157	0.108	0.000516455
Sap18	2.40093e-08	1.31875	0.032	0.014	0.000520185
Npat	2.45882e-08	1.23752	0.033	0.014	0.000532728
Lnx2	2.65857e-08	0.754583	0.101	0.063	0.000576005
Cep135	2.69111e-08	1.19925	0.039	0.018	0.000583056
Rab20	2.89574e-08	1.40085	0.028	0.011	0.000627392
Sfpq	3.11403e-08	0.450475	0.206	0.15	0.000674685
Smap2	3.12896e-08	0.609413	0.163	0.114	0.00067792
Zfp606	3.46038e-08	1.34655	0.028	0.011	0.000749725
Plekha5	3.46413e-08	0.617278	0.11	0.07	0.000750537
Spg11	3.49983e-08	0.820756	0.076	0.043	0.000758272
Cdv3	3.57273e-08	0.970185	0.054	0.028	0.000774068
Stap1	3.64141e-08	0.773753	0.094	0.057	0.000788949
Ube2f	3.74027e-08	0.778855	0.083	0.049	0.000810366
Gm28403	3.78357e-08	1.70597	0.024	0.009	0.000819748
Hipk2	3.85152e-08	0.609691	0.138	0.093	0.00083447
Cul2	3.93847e-08	0.858463	0.071	0.04	0.000853309
Ptp4a2	4.07453e-08	0.449531	0.263	0.203	0.000882789
Slc23a2	4.08548e-08	0.98248	0.068	0.038	0.00088516
Chd3	4.14736e-08	0.676428	0.106	0.067	0.000898568
Cyp4v3	4.20953e-08	1.47701	0.023	0.008	0.000912037
Zfand5	4.27952e-08	0.663507	0.114	0.073	0.000927202
Cep350	4.2953e-08	0.48096	0.227	0.17	0.00093062
Rbm39	4.59877e-08	0.274798	0.439	0.365	0.000996369
Rasal2	4.78827e-08	0.152529	0.319	0.242	0.00103743
Pafah1b1	4.82062e-08	0.498283	0.21	0.155	0.00104444
Fam129a	4.86852e-08	0.310126	0.288	0.221	0.00105481
Gm20732	5.25353e-08	1.01483	0.046	0.023	0.00113823
Efnb1	5.27997e-08	2.16974	0.01	0.002	0.00114396
Gpr4	5.2834e-08	2.16022	0.01	0.002	0.0011447
Lratd2	5.2834e-08	2.16022	0.01	0.002	0.0011447
Ezr	5.59055e-08	0.793961	0.074	0.043	0.00121125
Nup54	5.69344e-08	1.31539	0.03	0.013	0.00123354
Proser1	5.75669e-08	1.45783	0.023	0.008	0.00124724
Fem1b	5.78484e-08	1.36852	0.028	0.012	0.00125334
Ykt6	6.58182e-08	1.60802	0.019	0.006	0.00142602
Eml6	6.78459e-08	0.541503	0.203	0.15	0.00146995
Triobp	6.84506e-08	1.1845	0.039	0.019	0.00148305
Tmem19	7.51729e-08	0.594811	0.197	0.145	0.0016287
Kif18a	8.26437e-08	1.86961	0.017	0.005	0.00179056
Pls3	8.30643e-08	1.49459	0.02	0.007	0.00179967
Ints12	8.52268e-08	1.69828	0.017	0.005	0.00184652
Fam102b	8.80681e-08	1.21433	0.035	0.016	0.00190808
Adgrg6	8.92321e-08	0.620176	0.202	0.151	0.0019333
Mrps15	9.57992e-08	1.18064	0.034	0.015	0.00207559
Hmgcs1	9.67102e-08	0.816368	0.094	0.059	0.00209532
Slc25a13	9.70965e-08	1.0917	0.045	0.022	0.00210369
Sox5	9.95103e-08	0.280762	0.039	0.018	0.00215599
Dach1	1.0076e-07	1.55243	0.016	0.005	0.00218308
Commd10	1.03207e-07	0.807935	0.089	0.055	0.00223609
Itpr3	1.05911e-07	1.24234	0.03	0.013	0.00229467
Cd36	1.08608e-07	1.29504	0.066	0.038	0.00235311
Traf2	1.14807e-07	0.953493	0.051	0.027	0.0024874
Gse1	1.16952e-07	0.711994	0.087	0.053	0.00253389
Tnfaip1	1.29536e-07	1.68084	0.017	0.005	0.00280653
Sema6d	1.35146e-07	0.532077	0.218	0.165	0.00292807
Klf4	1.41694e-07	0.977693	0.042	0.021	0.00306994
Smim14	1.48928e-07	0.665569	0.116	0.077	0.00322668
Atmin	1.54164e-07	1.16086	0.034	0.015	0.00334013
Ctsl	1.55879e-07	1.38578	0.025	0.01	0.00337727
Rock2	1.6089e-07	0.545889	0.149	0.103	0.00348583
Lemd3	1.64133e-07	0.774496	0.076	0.045	0.00355611
Ddx17	1.69833e-07	0.487139	0.17	0.121	0.00367959
Matk	1.74831e-07	2.10436	0.01	0.003	0.00378788
Wnt5b	1.75468e-07	2.06082	0.012	0.003	0.00380168
Tdrd7	1.91177e-07	0.914487	0.054	0.029	0.00414205
Tmem104	2.01098e-07	1.31757	0.026	0.011	0.00435699
Fam214a	2.02955e-07	0.882446	0.055	0.03	0.00439722
Zfp410	2.04815e-07	1.25374	0.028	0.012	0.00443752
Asap2	2.09628e-07	0.745385	0.087	0.053	0.00454179
Lcorl	2.21812e-07	0.59711	0.148	0.104	0.00480577
Magi3	2.26626e-07	0.801308	0.076	0.045	0.00491009
Slc49a4	2.51396e-07	0.861952	0.059	0.033	0.00544675
Tcf25	2.54204e-07	0.706201	0.083	0.05	0.00550758
Snn	2.55631e-07	0.993339	0.046	0.024	0.00553849
Amd1	2.68851e-07	1.41711	0.022	0.008	0.00582493
Nfkb2	2.82764e-07	0.65586	0.099	0.063	0.00612636
Tgfb2	2.85808e-07	1.37197	0.025	0.01	0.00619232
Mdm1	2.87717e-07	1.99198	0.011	0.003	0.00623368
Arnt	2.93259e-07	0.827996	0.065	0.038	0.00635375
Zfp944	2.93473e-07	1.29652	0.028	0.012	0.00635838
Srp72	2.93491e-07	0.855194	0.058	0.032	0.00635878
mt-Atp8	2.96858e-07	0.434191	0.141	0.097	0.00643173
App	3.20807e-07	0.372214	0.216	0.162	0.00695061
Tgif1	3.25544e-07	1.18632	0.031	0.014	0.00705325
Hecw2	3.28194e-07	0.473917	0.175	0.126	0.00711064
Unc45a	3.33128e-07	1.52697	0.019	0.007	0.00721755
Mtdh	3.37772e-07	0.424429	0.212	0.159	0.00731816
Ccnd1	3.7097e-07	0.168462	0.153	0.105	0.00803743
Ezh2	3.76847e-07	0.556396	0.124	0.084	0.00816476
Psen2	3.88887e-07	1.04518	0.044	0.023	0.00842563
Mrpl13	4.07922e-07	1.24911	0.028	0.012	0.00883803
Cherp	4.27162e-07	1.25813	0.028	0.012	0.00925489
Pld2	4.48102e-07	1.37929	0.022	0.009	0.00970857
Atp6v1h	4.49384e-07	0.724028	0.077	0.047	0.00973636
Spata6	4.56373e-07	0.764085	0.079	0.048	0.00988778
Dph5	4.653e-07	1.18999	0.035	0.016	0.0100812
Bin1	4.98854e-07	1.06233	0.047	0.025	0.0108082
Flna	5.12645e-07	0.700026	0.087	0.055	0.011107
Ube2d2a	5.12721e-07	0.607987	0.118	0.079	0.0111086
Psmd14	5.1512e-07	0.586311	0.12	0.081	0.0111606
4931406C07Rik	5.63737e-07	1.72223	0.017	0.006	0.0122139
Nisch	5.76034e-07	0.678839	0.083	0.052	0.0124803
Fbxo21	5.76276e-07	1.7986	0.014	0.004	0.0124856
Mtbp	6.1528e-07	1.43704	0.02	0.007	0.0133307
Tmem154	6.84422e-07	0.8847	0.051	0.028	0.0148287
Stk11	6.92832e-07	1.10833	0.039	0.019	0.0150109
Gtf2e2	7.42439e-07	1.04057	0.038	0.019	0.0160857
Smap1	7.59393e-07	0.714723	0.081	0.05	0.016453
Mafg	7.7789e-07	1.03444	0.039	0.02	0.0168538
F730043M19Rik	8.14794e-07	0.86164	0.07	0.042	0.0176533
Cadm3	8.26227e-07	1.2584	0.026	0.011	0.017901
Opa3	8.87501e-07	1.54768	0.018	0.007	0.0192286
Cyth4	9.30611e-07	0.803167	0.065	0.038	0.0201626
Cacnb1	9.69765e-07	1.99029	0.01	0.003	0.0210109
Arl1	9.70422e-07	1.38506	0.023	0.009	0.0210252
Mynn	1.03771e-06	1.47426	0.021	0.008	0.0224829
Ppm1l	1.06607e-06	0.718147	0.061	0.036	0.0230974
Slc46a3	1.07338e-06	0.465748	0.151	0.108	0.0232559
Mtmr12	1.10231e-06	0.606042	0.098	0.064	0.0238828
Cry2	1.10444e-06	1.65508	0.016	0.005	0.0239288
Zc3h7a	1.12625e-06	0.53398	0.152	0.109	0.0244013
Irak2	1.19578e-06	0.493446	0.137	0.096	0.0259077
Otulinl	1.22099e-06	0.410679	0.196	0.147	0.026454
Pdlim5	1.2669e-06	0.594561	0.132	0.092	0.0274486
Samsn1	1.30801e-06	0.230148	0.55	0.471	0.0283393
Jag1	1.36777e-06	0.825908	0.05	0.027	0.0296341
Zfp710	1.3852e-06	0.68483	0.102	0.068	0.0300117
C1galt1c1	1.39312e-06	1.62351	0.015	0.005	0.0301833
Lrba	1.45325e-06	0.368894	0.205	0.155	0.0314862
Tnfrsf1b	1.48721e-06	0.507703	0.18	0.135	0.0322219
Mfsd1	1.53726e-06	1.02867	0.036	0.018	0.0333064
Eif2ak1	1.66942e-06	1.2026	0.027	0.012	0.0361696
Mier1	1.71068e-06	0.55494	0.131	0.092	0.0370636
Ccdc6	1.72186e-06	0.83105	0.053	0.03	0.0373058
Spindoc	1.75884e-06	1.43087	0.02	0.008	0.0381071
Dock4	1.87298e-06	0.469293	0.128	0.089	0.04058
Snx2	1.87306e-06	0.664433	0.08	0.05	0.0405817
Rbm4	1.92819e-06	1.01333	0.037	0.019	0.0417761
Zdhhc17	1.94345e-06	0.86033	0.051	0.029	0.0421069
Trpm7	1.97126e-06	0.534035	0.142	0.101	0.0427094
Elp5	1.9983e-06	1.53274	0.017	0.006	0.0432952
Mkln1	2.00051e-06	0.482829	0.16	0.117	0.043343
Tubgcp2	2.07413e-06	1.33937	0.021	0.009	0.0449381
Clock	2.13112e-06	0.741012	0.065	0.038	0.0461727
Tbc1d22b	2.1764e-06	1.28892	0.026	0.011	0.0471538
Zdhhc18	2.36327e-06	0.897668	0.047	0.026	0.0512025
Ercc6	2.43301e-06	1.20444	0.026	0.012	0.0527136
Rnft1	2.44328e-06	1.03093	0.037	0.019	0.0529361
Pkn2	2.59997e-06	0.596666	0.1	0.067	0.056331
Ttll5	2.6799e-06	0.771843	0.067	0.041	0.0580628
Sox4	2.78223e-06	0.52864	0.107	0.072	0.0602799
Ralgps1	2.85378e-06	1.26928	0.023	0.01	0.06183
Ptbp2	2.86795e-06	0.575211	0.109	0.074	0.0621371
Anapc2	2.87808e-06	1.41492	0.021	0.009	0.0623565
Chd1	2.92732e-06	0.560713	0.107	0.072	0.0634233
Fam76a	2.93908e-06	1.17933	0.027	0.012	0.0636782
Zfp948	2.964e-06	1.48279	0.017	0.006	0.064218
Filip1l	3.2483e-06	0.44291	0.205	0.158	0.0703778
Gm20513	3.26022e-06	1.0675	0.034	0.017	0.0706359
Tln2	3.36586e-06	1.33776	0.019	0.007	0.0729248
Rasgef1b	3.43991e-06	1.09755	0.093	0.062	0.0745291
Ift57	3.50816e-06	0.660347	0.088	0.057	0.0760077
Csf2ra	3.51853e-06	0.865768	0.05	0.028	0.0762324
Stat6	3.70274e-06	0.81357	0.052	0.03	0.0802235
Hps4	3.71583e-06	1.36337	0.021	0.009	0.0805072
Ddx1	3.74977e-06	1.25975	0.023	0.01	0.0812425
Fnip2	3.79265e-06	0.770352	0.065	0.039	0.0821716
Kat7	3.84114e-06	0.992988	0.036	0.018	0.0832222
Bcl9	3.85069e-06	0.846645	0.054	0.031	0.083429
Aagab	3.85374e-06	1.04913	0.032	0.016	0.0834952
Api5	4.06031e-06	0.878498	0.048	0.027	0.0879707
Srcap	4.2786e-06	0.578064	0.095	0.063	0.0927002
Nsmce3	4.33684e-06	0.733481	0.074	0.047	0.0939619
Rnf8	4.40347e-06	1.21044	0.026	0.012	0.0954055
Tecpr2	4.61228e-06	1.43785	0.017	0.007	0.0999297
Zfp408	4.78259e-06	1.6939	0.013	0.004	0.10362
Atg2b	5.21373e-06	1.17873	0.024	0.011	0.112961
Fam167a	5.63986e-06	1.66035	0.013	0.004	0.122193
Morc2a	5.70514e-06	1.08717	0.029	0.014	0.123608
Oga	5.70665e-06	0.580254	0.126	0.09	0.12364
Hspa4l	5.74392e-06	1.06474	0.032	0.016	0.124448
Dcaf11	5.75793e-06	1.29054	0.023	0.01	0.124751
Cacna1s	5.78288e-06	1.27422	0.023	0.01	0.125292
Abca7	5.82505e-06	0.756909	0.059	0.035	0.126205
Wdr20	5.87648e-06	0.699705	0.065	0.039	0.12732
Nmd3	6.12007e-06	1.14828	0.028	0.013	0.132597
Vgll4	6.13906e-06	0.669336	0.093	0.062	0.133009
Pxk	6.20031e-06	0.988045	0.035	0.018	0.134336
Cdkn1a	6.23766e-06	0.454052	0.122	0.086	0.135145
Relb	6.27097e-06	0.130331	0.456	0.372	0.135867
Hivep2	6.33311e-06	0.421628	0.207	0.161	0.137213
Uba7	6.47017e-06	0.781321	0.055	0.032	0.140183
Prpf39	6.48732e-06	0.587858	0.09	0.06	0.140554
Rnf149	6.65042e-06	0.842392	0.055	0.032	0.144088
Clcn7	6.90393e-06	1.40325	0.017	0.007	0.149581
Nek1	7.57737e-06	1.03945	0.04	0.022	0.164171
Plekhn1	7.76161e-06	1.01183	0.033	0.017	0.168163
Nrbp1	7.86513e-06	0.856072	0.045	0.025	0.170406
Mllt6	8.18467e-06	0.719586	0.064	0.039	0.177329
Wasl	9.01492e-06	0.563408	0.097	0.065	0.195317
Fam91a1	9.66032e-06	0.872375	0.042	0.023	0.2093
Lrmda	9.7682e-06	0.211617	0.293	0.238	0.211638
Stxbp1	9.78247e-06	1.04856	0.03	0.015	0.211947
Rbm5	1.05826e-05	0.489655	0.123	0.087	0.229282
Tbc1d22a	1.08693e-05	0.819431	0.048	0.027	0.235494
Pacc1	1.09933e-05	1.4805	0.017	0.006	0.238181
Baz2a	1.1675e-05	0.582366	0.094	0.063	0.25295
Togaram1	1.21462e-05	0.626437	0.073	0.047	0.26316
Napa	1.22044e-05	1.26028	0.02	0.009	0.264422
N4bp1	1.22938e-05	0.657905	0.072	0.046	0.266358
Acot7	1.23226e-05	1.07996	0.033	0.017	0.266982
Cep120	1.23448e-05	0.741596	0.061	0.038	0.267463
Fhad1	1.24254e-05	2.02292	0.01	0.003	0.269209
Larp1	1.25098e-05	0.583643	0.088	0.059	0.271037
Pcm1	1.25139e-05	0.501214	0.115	0.081	0.271126
Selenom	1.26265e-05	1.2116	0.034	0.018	0.273567
Stxbp5	1.26489e-05	0.802769	0.054	0.032	0.274051
Ip6k2	1.29573e-05	1.0934	0.029	0.014	0.280732
Ppm1d	1.29993e-05	0.927763	0.036	0.019	0.281642
Pcgf5	1.32386e-05	0.22395	0.433	0.369	0.286828
Dck	1.33154e-05	1.3628	0.017	0.007	0.288491
Inpp4a	1.33294e-05	0.878114	0.04	0.022	0.288795
Prkce	1.33663e-05	0.548057	0.087	0.058	0.289594
Slc25a36	1.36453e-05	0.710801	0.063	0.039	0.295638
Dpy19l3	1.43377e-05	1.43087	0.02	0.008	0.310641
U2surp	1.46622e-05	0.622485	0.098	0.067	0.317671
Gyg	1.56137e-05	0.544818	0.117	0.084	0.338286
Bzw1	1.57109e-05	0.765682	0.079	0.052	0.340392
Tmem120b	1.57642e-05	0.753211	0.055	0.033	0.341548
Piezo1	1.5958e-05	0.756094	0.059	0.036	0.345747
Ssh1	1.69218e-05	0.499722	0.115	0.081	0.366628
Zranb1	1.7126e-05	0.614561	0.092	0.063	0.371051
Efna5	1.79638e-05	1.00088	0.031	0.016	0.389204
Cpne1	1.85178e-05	0.636756	0.076	0.049	0.401207
2025-09-11	1.8612e-05	0.580572	0.109	0.077	0.403248
Alg9	1.89767e-05	1.18964	0.022	0.01	0.41115
Marveld1	2.05273e-05	0.821817	0.049	0.029	0.444744
Tbc1d15	2.19676e-05	0.567947	0.1	0.069	0.475951
Ccng2	2.24489e-05	0.777811	0.06	0.037	0.486377
Ccdc88b	2.27595e-05	0.870484	0.042	0.024	0.493107
Mapk1	2.34323e-05	0.612794	0.097	0.067	0.507685
Ralgds	2.3441e-05	1.33645	0.017	0.007	0.507873
Sertad2	2.36111e-05	0.475691	0.109	0.076	0.511558
Ndufaf7	2.42778e-05	1.43488	0.015	0.006	0.526002
Gm47957	2.44672e-05	1.19674	0.024	0.012	0.530106
Actr1a	2.47868e-05	0.915781	0.036	0.02	0.537031
Stx4a	2.55159e-05	0.996388	0.032	0.017	0.552827
Ciita	2.59179e-05	0.366595	0.217	0.172	0.561538
Polr2a	2.66993e-05	0.722857	0.074	0.049	0.578467
Qars	2.67646e-05	1.51805	0.013	0.005	0.579881
H2-Eb2	2.7125e-05	0.509355	0.115	0.082	0.587691
P2ry10	2.72891e-05	0.454315	0.106	0.075	0.591245
Dhx15	2.8092e-05	0.566217	0.099	0.069	0.608641
Mast2	2.90752e-05	0.764817	0.06	0.037	0.629944
Nup205	2.95535e-05	1.06987	0.026	0.013	0.640307
Kdm2b	2.95991e-05	0.382673	0.216	0.173	0.641294
CAAA01118383.1	2.98664e-05	0.862748	0.048	0.028	0.647086
Rybp	3.18977e-05	0.710973	0.062	0.039	0.691097
Cask	3.32077e-05	0.236408	0.271	0.22	0.719479
Kif9	3.44997e-05	1.49925	0.013	0.005	0.74747
Gm15261	3.64611e-05	1.13612	0.031	0.016	0.789966
Vps37c	3.6581e-05	0.985326	0.03	0.015	0.792565
Stk35	3.67202e-05	1.49459	0.013	0.005	0.79558
Rab21	3.79208e-05	0.336638	0.319	0.271	0.821591
Ppp1r9a	3.97032e-05	0.958684	0.025	0.012	0.86021
Ecpas	4.2273e-05	0.390418	0.158	0.12	0.915887
Vamp4	4.29076e-05	0.690157	0.059	0.037	0.929635
Actr1b	4.29167e-05	1.53343	0.013	0.005	0.929833
Tmem41b	4.37745e-05	1.3289	0.017	0.007	0.948418
Zfp169	4.78086e-05	1.38626	0.017	0.007	1
Bdkrb2	5.1306e-05	1.20138	0.021	0.01	1
Arntl	5.31975e-05	0.624265	0.069	0.045	1
Tmtc3	5.39729e-05	1.1437	0.021	0.01	1
Zfp52	5.40897e-05	0.917628	0.032	0.017	1
Zfp362	5.63323e-05	0.837205	0.038	0.021	1
Ubap1	5.63695e-05	0.918531	0.033	0.018	1
Setd2	5.95817e-05	0.406504	0.149	0.113	1
Zc2hc1a	5.98335e-05	0.840189	0.042	0.024	1
Lamp2	6.01033e-05	0.611159	0.073	0.049	1
Acss2	6.1693e-05	1.26737	0.018	0.008	1
Hsp90aa1	6.1848e-05	0.530615	0.189	0.15	1
Mbd2	6.40549e-05	0.542739	0.101	0.072	1
Fbxo34	6.4415e-05	0.871269	0.038	0.021	1
Tpp1	6.55264e-05	1.09617	0.023	0.011	1
Tbk1	6.61665e-05	0.619143	0.068	0.045	1
mt-Nd4l	6.7686e-05	0.210621	0.196	0.153	1
Arhgef28	6.95551e-05	0.372057	0.149	0.112	1
Slc9a1	6.9762e-05	0.636772	0.065	0.042	1
Tmem63a	7.11614e-05	1.4935	0.013	0.005	1
Cdk13	7.14548e-05	0.375149	0.265	0.223	1
Ccnl2	7.18052e-05	0.547058	0.076	0.051	1
Il9r	7.25317e-05	1.0546	0.024	0.012	1
Tnfrsf1a	7.66549e-05	1.39751	0.014	0.006	1
Phkg2	7.99572e-05	0.985239	0.027	0.014	1
Pcbp4	8.36895e-05	1.21709	0.018	0.008	1
Atp6v0b	8.38271e-05	0.431351	0.126	0.093	1
Hes1	8.43366e-05	1.54768	0.011	0.004	1
Il12rb2	8.84208e-05	0.766049	0.031	0.017	1
Man1c1	9.15467e-05	0.976299	0.028	0.014	1
Tmem39a	9.24448e-05	0.510003	0.128	0.096	1
Brwd1	9.28797e-05	0.522742	0.079	0.054	1
Angpt1	9.38363e-05	1.25684	0.017	0.007	1
Tnks	9.59682e-05	0.544257	0.08	0.055	1
Myo1b	9.65127e-05	1.41679	0.013	0.005	1
Pou2f2	9.87066e-05	0.489808	0.094	0.067	1
Usp16	0.000100224	0.76991	0.047	0.029	1
Map3k2	0.000106346	0.561262	0.082	0.056	1
Atp6ap2	0.000107444	0.693182	0.052	0.032	1
Mapkapk2	0.000111502	0.703189	0.098	0.071	1
Akap10	0.000111928	0.536358	0.097	0.069	1
Pdhx	0.000121714	1.26256	0.017	0.007	1
Slc20a1	0.000126009	0.630803	0.061	0.04	1
Sdf2	0.000126335	0.776362	0.049	0.03	1
Lap3	0.000130065	1.46636	0.012	0.004	1
Drosha	0.000130518	0.963544	0.027	0.014	1
Nfkbia	0.000130879	0.334469	0.321	0.279	1
Elk3	0.000131411	0.396496	0.184	0.147	1
Smyd2	0.000132754	0.986973	0.025	0.013	1
Gna13	0.000138735	0.359469	0.106	0.077	1
Sf1	0.000139885	0.597364	0.07	0.047	1
Zbtb46	0.00014015	0.345356	0.171	0.134	1
Gab2	0.000146271	0.222046	0.274	0.227	1
Tiprl	0.000154041	0.960235	0.027	0.014	1
F11r	0.000154146	0.631596	0.054	0.035	1
Rnf14	0.000155329	0.900351	0.032	0.018	1
Mtm1	0.000156209	0.964352	0.029	0.016	1
Sun1	0.000156613	1.25164	0.016	0.007	1
Zfr	0.000156778	0.314118	0.197	0.157	1
Tex14	0.000157039	1.96913	0.025	0.013	1
Dyrk1a	0.000157567	0.392094	0.152	0.118	1
Acot9	0.000157615	1.02166	0.024	0.012	1
Nbdy	0.000161225	1.13234	0.021	0.01	1
Tmed5	0.000161906	0.634873	0.065	0.043	1
Slc6a6	0.000168777	0.292577	0.231	0.189	1
Alcam	0.000180699	1.06667	0.235	0.202	1
Usp7	0.000185512	0.595617	0.066	0.044	1
Klf10	0.000185628	1.49087	0.011	0.004	1
Hspa1a	0.00018769	0.554836	0.021	0.01	1
Rrad	0.000188102	0.887268	0.028	0.015	1
Twsg1	0.000188883	1.46693	0.013	0.005	1
Fgd4	0.000193896	0.745922	0.037	0.022	1
Morn1	0.000200857	1.39363	0.013	0.005	1
Gstcd	0.000204115	0.864265	0.031	0.018	1
Ndufa1	0.000206023	0.863825	0.046	0.028	1
Dag1	0.000207944	0.985131	0.024	0.012	1
Vps37a	0.000212364	0.731098	0.042	0.026	1
Mapk1ip1l	0.000213247	0.587893	0.067	0.045	1
Gtpbp2	0.00022146	0.561934	0.068	0.046	1
Ubr4	0.000236804	0.640145	0.055	0.036	1
Zbtb11	0.00024083	0.657426	0.053	0.034	1
I830077J02Rik	0.000245007	0.605879	0.055	0.036	1
Arid4b	0.000256397	0.3161	0.194	0.156	1
Cenpc1	0.00025779	0.804931	0.035	0.02	1
Hsh2d	0.000262901	0.839784	0.043	0.027	1
Sptlc2	0.000263338	0.597507	0.072	0.049	1
Gm10399	0.000263725	1.53163	0.01	0.004	1
Zfp385a	0.000269168	1.14793	0.021	0.011	1
Tom1	0.000275758	1.37084	0.013	0.005	1
1810013L24Rik	0.000277884	0.568319	0.063	0.042	1
Kdm5a	0.000278692	0.470946	0.109	0.081	1
Ddx5	0.000278911	0.154933	0.441	0.387	1
Eif3a	0.000281299	0.387291	0.167	0.133	1
Donson	0.000283475	1.16435	0.017	0.008	1
Dnajc13	0.000288792	0.609716	0.058	0.038	1
Wipi2	0.000290969	0.962354	0.024	0.013	1
Gm34680	0.000297724	1.6199	0.011	0.004	1
Fbxo7	0.00030215	0.840699	0.031	0.018	1
Snap23	0.000303375	0.556905	0.067	0.045	1
Smg5	0.000304896	1.02206	0.022	0.011	1
Snap91	0.000306288	1.32422	0.013	0.005	1
Zfp655	0.000306999	1.2903	0.014	0.006	1
Hsph1	0.00031303	0.839049	0.042	0.026	1
Samd4	0.000315121	1.17195	0.017	0.008	1
Ralgapa1	0.000317324	0.359409	0.142	0.11	1
Nbeal1	0.000319365	0.511799	0.084	0.06	1
Ap4m1	0.000321608	1.35734	0.013	0.005	1
Phf12	0.000323628	0.509891	0.084	0.06	1
Rgl2	0.000326632	1.11429	0.018	0.009	1
Edem3	0.000327279	0.852769	0.03	0.017	1
Zw10	0.000327778	1.05418	0.02	0.01	1
Rab8b	0.000330008	0.209525	0.314	0.271	1
Tmc6	0.000352004	1.26376	0.014	0.006	1
Zgrf1	0.000362766	1.37197	0.012	0.005	1
Mef2a	0.000364355	0.227347	0.285	0.241	1
Ube2g2	0.000365143	1.06761	0.02	0.01	1
Ergic1	0.00036739	0.762637	0.037	0.022	1
Cdc5l	0.000370358	0.634098	0.065	0.045	1
Hivep1	0.000373966	0.23544	0.245	0.204	1
Spon1	0.000376697	0.633358	0.032	0.019	1
Dnm2	0.000387135	0.542321	0.077	0.054	1
Zfp516	0.000397223	0.494762	0.083	0.06	1
Fbxl19	0.000398423	1.52397	0.011	0.004	1
Atp11b	0.000405018	0.500839	0.112	0.084	1
Dop1a	0.000411593	0.641129	0.052	0.034	1
Ppp1r8	0.000412731	1.33511	0.013	0.005	1
Gpat4	0.000419396	0.97825	0.023	0.012	1
Siah2	0.00042458	1.41492	0.011	0.004	1
Pik3cg	0.000426342	0.713452	0.04	0.025	1
Insig1	0.000436916	1.21191	0.015	0.007	1
Ttc19	0.000437267	0.946154	0.024	0.013	1
Arfgef2	0.000438121	0.81812	0.031	0.018	1
Pcca	0.000442605	0.629549	0.068	0.047	1
Sipa1l2	0.000451955	1.27543	0.015	0.007	1
Pold3	0.000463078	0.79712	0.032	0.019	1
Pabpc4	0.000469766	0.86031	0.031	0.018	1
B3gnt5	0.000473611	1.13318	0.017	0.008	1
Qser1	0.000474557	0.93891	0.026	0.014	1
H2-DMb2	0.000491523	0.408669	0.1	0.074	1
Armc10	0.000498826	1.24139	0.014	0.006	1
Taf1	0.000519992	0.54922	0.061	0.041	1
Smarcc2	0.000524759	0.617066	0.058	0.039	1
Ncor2	0.000548239	0.674	0.046	0.029	1
Ankrd11	0.000549144	0.245411	0.276	0.235	1
Rcor3	0.000561613	0.870777	0.029	0.017	1
Ap1ar	0.000564788	0.972942	0.022	0.012	1
Purg	0.000564982	0.810713	0.03	0.017	1
Ppm1g	0.000565989	0.814809	0.037	0.022	1
Prkra	0.000572732	1.02029	0.02	0.01	1
Sgpp1	0.000575166	0.792339	0.035	0.021	1
Dap	0.000590664	0.537426	0.065	0.044	1
Zcchc8	0.000619444	0.778789	0.032	0.019	1
Plb1	0.000627925	0.869471	0.024	0.013	1
Git2	0.000636196	0.453416	0.091	0.067	1
Tmem50b	0.000644508	1.12358	0.017	0.008	1
Fmnl1	0.000646184	0.570841	0.057	0.038	1
Acvr1	0.000670507	0.945438	0.023	0.012	1
Prkdc	0.000687353	0.52446	0.068	0.047	1
Itsn1	0.000705524	0.804083	0.026	0.014	1
Cradd	0.000715663	0.458419	0.087	0.064	1
Hspa9	0.000717525	0.753907	0.035	0.021	1
Fbln5	0.000719917	1.02085	0.018	0.009	1
Trappc5	0.000726121	1.29165	0.013	0.005	1
Mnt	0.00072633	1.28737	0.013	0.005	1
A630001G21Rik	0.000740922	0.65314	0.044	0.028	1
Rnf185	0.000749015	1.03763	0.019	0.01	1
Zc3h14	0.000760671	0.649807	0.045	0.029	1
Esam	0.000769952	0.991543	0.02	0.011	1
Mpc1	0.000773897	0.504386	0.09	0.066	1
Srsf6	0.000779147	0.637852	0.052	0.035	1
Gns	0.000780712	0.496454	0.076	0.054	1
Mvp	0.000803946	0.561871	0.061	0.042	1
Med27	0.000818603	0.830104	0.028	0.016	1
Arhgap1	0.000866053	0.827772	0.031	0.018	1
Crppa	0.000877919	0.934439	0.021	0.011	1
Ext2	0.000887884	0.826735	0.028	0.016	1
Hmces	0.000923841	1.15523	0.014	0.007	1
Cul4b	0.000953649	1.03601	0.018	0.009	1
Syk	0.000993548	0.321785	0.174	0.142	1
Ammecr1l	0.00100052	0.743994	0.032	0.019	1
Hsd17b11	0.00100245	0.699521	0.042	0.027	1
Lrrfip2	0.00100268	0.605306	0.059	0.041	1
Cd40	0.00100422	0.107411	0.131	0.101	1
Wdr45b	0.00102424	0.855779	0.028	0.016	1
Gm37494	0.00105401	0.684152	0.044	0.029	1
Hspa4	0.00106045	0.533319	0.08	0.059	1
Cnn3	0.00107312	1.24324	0.012	0.005	1
Ppp1r1a	0.001077	1.0462	0.027	0.015	1
Rnf13	0.00112481	0.528183	0.068	0.048	1
Emsy	0.00112751	0.479021	0.068	0.048	1
Zbtb18	0.00113123	0.689001	0.038	0.024	1
Nmt2	0.00113706	0.699253	0.04	0.026	1
Glul	0.00116697	0.80867	0.026	0.015	1
Arhgap39	0.0011713	0.774665	0.042	0.027	1
Cep290	0.00118149	0.741596	0.031	0.019	1
Myo9a	0.00121826	0.317687	0.123	0.095	1
Atl2	0.00131632	0.852597	0.024	0.014	1
Klhl8	0.00131811	0.726977	0.036	0.023	1
Agrn	0.00135432	1.16709	0.013	0.006	1
Tor1aip2	0.00138166	0.405288	0.101	0.077	1
Acaca	0.00140114	0.66805	0.044	0.029	1
Tmco3	0.00140562	1.182	0.013	0.006	1
Akt1s1	0.00145275	1.04713	0.021	0.012	1
Fgd3	0.00148898	1.09345	0.023	0.013	1
Prpf40a	0.00151165	0.354874	0.129	0.102	1
Ubtd2	0.00152635	1.2301	0.012	0.005	1
Ogdh	0.00154025	0.504379	0.077	0.056	1
Hspa1b	0.00160683	0.364844	0.025	0.014	1
Atg2a	0.00162193	0.952502	0.02	0.01	1
Igf2r	0.00163714	1.12311	0.017	0.009	1
Scyl2	0.00165143	0.845903	0.024	0.014	1
Nfe2l2	0.0016926	0.422872	0.072	0.052	1
Celsr1	0.0016999	1.18841	0.013	0.006	1
Vac14	0.00170934	0.956934	0.019	0.01	1
Gpr107	0.00177274	0.627464	0.044	0.029	1
Abcd1	0.00182875	0.876504	0.023	0.013	1
Tor1aip1	0.00193106	0.503703	0.101	0.078	1
Psd4	0.00194132	0.593689	0.044	0.029	1
Ncaph2	0.0019516	0.849354	0.024	0.013	1
Slc5a3	0.0019524	1.22515	0.018	0.01	1
Taf4	0.00195949	0.89837	0.021	0.012	1
Lamc1	0.00199073	0.978073	0.017	0.008	1
Fbxo33	0.00202961	0.842823	0.035	0.022	1
Mms19	0.00202998	0.72182	0.031	0.019	1
Nrros	0.00204476	0.336782	0.147	0.119	1
Rbmx	0.00206205	0.611034	0.041	0.027	1
Retreg1	0.0020755	0.426796	0.089	0.067	1
Heg1	0.00213722	0.93619	0.035	0.022	1
Gusb	0.0021536	0.687357	0.059	0.042	1
Slc30a7	0.00218089	0.602461	0.058	0.041	1
Zc3h12a	0.00222606	0.686092	0.033	0.021	1
Mbd4	0.00222642	0.926191	0.02	0.011	1
Klhdc8b	0.00223571	1.3434	0.011	0.005	1
Ctif	0.00227767	0.987361	0.017	0.009	1
Prpf4b	0.00231475	0.448454	0.105	0.082	1
Zbtb37	0.0023192	0.878932	0.026	0.015	1
Ube2g1	0.00238625	0.414352	0.085	0.064	1
Dock7	0.00238701	0.489072	0.065	0.047	1
Tent5c	0.00239286	0.715433	0.026	0.015	1
Sik2	0.00242253	0.257409	0.186	0.154	1
Mga	0.00248565	0.39459	0.091	0.069	1
Tbcd	0.00249705	0.652423	0.037	0.024	1
Papolg	0.00250369	0.686864	0.051	0.035	1
Umad1	0.00252599	0.252638	0.208	0.175	1
Wdfy1	0.00256226	0.959341	0.018	0.01	1
Rpe	0.00261427	0.892153	0.02	0.011	1
D130009I18Rik	0.00266963	1.2892	0.01	0.004	1
Pcf11	0.00271095	0.444694	0.075	0.055	1
Ammecr1	0.00273757	0.693071	0.042	0.028	1
Pira2	0.00274486	0.83963	0.025	0.015	1
Pdxk	0.00291148	1.08581	0.016	0.008	1
Slc39a1	0.0029333	0.961961	0.017	0.009	1
Wdr26	0.00293654	0.382946	0.105	0.082	1
Sema4a	0.00304939	0.654743	0.046	0.031	1
Nrde2	0.00312999	1.08421	0.013	0.007	1
Ythdf3	0.00313815	0.286626	0.137	0.11	1
Sec14l1	0.0032414	0.874686	0.022	0.013	1
Cdc42se1	0.00325186	0.648576	0.036	0.023	1
Pnpla6	0.0032598	0.967465	0.017	0.009	1
Pparg	0.00333575	0.832606	0.012	0.006	1
Wdr53	0.00338312	1.4807	0.011	0.005	1
Tmem9b	0.00341108	1.23272	0.013	0.007	1
Ppp1r9b	0.00343002	0.751124	0.031	0.019	1
Cyb561a3	0.00344762	0.603009	0.046	0.031	1
Casp6	0.00347122	1.2584	0.01	0.005	1
Sppl3	0.00347462	0.249949	0.173	0.143	1
Fmr1	0.00357998	0.75399	0.045	0.031	1
Hsd17b12	0.00358339	0.595598	0.04	0.027	1
Nrbf2	0.00367374	0.446027	0.072	0.053	1
Hebp1	0.00368785	0.58893	0.04	0.027	1
Lncpint	0.00370651	0.276396	0.25	0.218	1
Ric1	0.00379141	0.225996	0.204	0.172	1
Rnf31	0.00395028	1.14546	0.012	0.006	1
Acvr1b	0.0039908	1.18125	0.011	0.005	1
Mthfsl	0.0040479	0.541175	0.046	0.032	1
Gnb4	0.00405141	0.206851	0.178	0.148	1
Epg5	0.00418593	0.851852	0.02	0.012	1
Wbp4	0.00422423	0.647544	0.037	0.024	1
Tbc1d10b	0.00427824	0.976299	0.016	0.008	1
Hbs1l	0.00428518	0.565166	0.042	0.029	1
Cyp4f13	0.00429955	0.898766	0.024	0.015	1
Bmt2	0.00440288	0.315759	0.227	0.195	1
Etfa	0.00442373	0.620737	0.048	0.034	1
Rnpc3	0.0044611	0.736278	0.028	0.018	1
Parg	0.0044808	0.618297	0.042	0.029	1
E130102H24Rik	0.00456033	1.14136	0.012	0.006	1
Atp6ap1	0.00457649	0.709581	0.028	0.018	1
Unk	0.00458659	0.834077	0.02	0.012	1
Tbc1d30	0.00467379	1.00309	0.028	0.017	1
Cdkn1b	0.00472634	0.452461	0.066	0.049	1
Lmbrd2	0.00481741	0.748852	0.025	0.015	1
Irak1	0.00482645	0.649844	0.033	0.021	1
Arl13b	0.0049085	0.809627	0.024	0.014	1
Cass4	0.00493928	0.931511	0.019	0.011	1
Wdr7	0.00504241	0.520947	0.051	0.036	1
Rif1	0.00504748	0.468076	0.071	0.053	1
Napsa	0.00505097	0.256187	0.142	0.116	1
Nr3c2	0.00508634	0.707075	0.024	0.014	1
Tfdp1	0.00513034	0.821305	0.021	0.012	1
Ubac2	0.00514288	0.239943	0.168	0.14	1
Fam110a	0.00514567	1.02955	0.016	0.008	1
Fut4	0.00520837	0.77806	0.023	0.014	1
Nktr	0.00527975	0.28124	0.128	0.104	1
Tspan5	0.00529416	0.699375	0.032	0.021	1
Wdr6	0.00544812	1.19869	0.01	0.005	1
Nfe2l1	0.00553509	0.447939	0.065	0.048	1
Man1b1	0.00559582	0.724596	0.028	0.017	1
Igf2bp2	0.00567847	1.14136	0.01	0.005	1
Pisd	0.00572737	0.915564	0.017	0.009	1
Mia3	0.00575124	0.474497	0.054	0.038	1
Tango2	0.00578654	0.482845	0.056	0.04	1
Strip1	0.00582229	1.10494	0.012	0.006	1
Ccnk	0.00590753	0.881972	0.018	0.01	1
Sec61a2	0.00594406	0.971434	0.015	0.008	1
Mroh1	0.00600297	0.860942	0.019	0.011	1
Cpsf2	0.00605191	0.774023	0.022	0.013	1
Dram2	0.00609826	0.577064	0.038	0.025	1
Rev1	0.00610901	0.613139	0.034	0.022	1
Fdft1	0.0061885	0.787722	0.026	0.016	1
Ankrd17	0.00640073	0.240566	0.183	0.155	1
Irak3	0.00644027	1.09696	0.012	0.006	1
Dgke	0.00644369	1.08904	0.012	0.006	1
Foxk2	0.00651214	0.663398	0.03	0.019	1
Foxo3	0.00653225	0.516159	0.064	0.047	1
Heatr5b	0.00667674	0.774023	0.022	0.013	1
Usp24	0.00668485	0.489878	0.054	0.039	1
Fyttd1	0.00670501	0.521839	0.059	0.043	1
Taok1	0.00684052	0.263619	0.147	0.122	1
Tasor2	0.00695425	0.424606	0.084	0.065	1
Clec2i	0.0070357	0.345659	0.131	0.107	1
Gbp2b	0.0071131	0.466141	0.017	0.01	1
Ptpn23	0.00738586	1.16497	0.01	0.005	1
Fus	0.00738879	0.29798	0.153	0.128	1
Kdm4c	0.00741038	0.36395	0.085	0.066	1
Snd1	0.00756078	0.212432	0.205	0.175	1
Slc44a1	0.00763802	0.215236	0.157	0.131	1
Pacsin2	0.00766896	0.438809	0.065	0.048	1
Dlg4	0.00784708	1.05776	0.012	0.006	1
Dbnl	0.00797112	0.502418	0.048	0.034	1
Bri3bp	0.00834523	0.578895	0.036	0.025	1
Mon1a	0.00835587	1.06551	0.012	0.006	1
Ptar1	0.00836862	0.797404	0.02	0.012	1
Traf7	0.00841658	0.936876	0.015	0.008	1
Slc14a1	0.00842149	0.475476	0.039	0.027	1
Ap3d1	0.00845638	0.615157	0.031	0.021	1
Spib	0.00850558	0.678354	0.03	0.02	1
Tubb2a	0.00853816	0.511276	0.046	0.033	1
B230354K17Rik	0.00854902	1.13202	0.01	0.005	1
Cflar	0.00857499	0.254017	0.246	0.218	1
Rai14	0.00886055	0.984119	0.011	0.005	1
Zfp592	0.00887158	0.625594	0.033	0.022	1
Fbxl5	0.00887649	0.410966	0.068	0.052	1
Efcab14	0.00903954	0.530253	0.044	0.031	1
Zswim8	0.00909591	0.742809	0.022	0.013	1
Rbm34	0.00912617	0.875346	0.017	0.009	1
Xpo6	0.00918272	0.507169	0.042	0.03	1
Mex3c	0.00918283	0.614485	0.032	0.021	1
Yes1	0.00925035	0.348024	0.064	0.048	1
Kif1c	0.00940553	0.998255	0.013	0.007	1
Cspp1	0.00941884	0.369396	0.075	0.058	1
Atp1a1	0.0094962	0.423056	0.065	0.049	1
Gkap1	0.00988444	0.80772	0.021	0.013	1
Cpsf7	0.0101568	0.456491	0.054	0.04	1
Bphl	0.0101857	1.12274	0.01	0.005	1
Chchd7	0.0105503	0.998255	0.013	0.007	1
Plekhb2	0.0107013	0.563983	0.039	0.027	1
Abi1	0.0108704	0.272786	0.17	0.145	1
Plekhm1	0.011048	0.929854	0.014	0.008	1
Itpripl2	0.0111013	0.781594	0.02	0.012	1
Zfyve26	0.0111152	0.632261	0.031	0.021	1
Rnf103	0.0112913	0.810713	0.018	0.011	1
Camta2	0.01145	0.652573	0.029	0.019	1
Dock11	0.011633	0.234468	0.208	0.182	1
Foxp4	0.0117258	0.272397	0.127	0.105	1
Atf2	0.0119986	0.37315	0.076	0.059	1
Dlat	0.0120732	0.965979	0.02	0.012	1
Rnpep	0.0122572	0.608905	0.03	0.02	1
Gtf2e1	0.0125431	0.915027	0.014	0.008	1
Lpcat2	0.0128515	0.425704	0.047	0.034	1
Arhgef10l	0.0128645	0.875594	0.015	0.008	1
D930016D06Rik	0.0128918	1.09073	0.01	0.005	1
Hnrnph3	0.0129666	0.263519	0.121	0.1	1
Wdr37	0.0129801	0.414009	0.06	0.045	1
Usp19	0.0130004	0.673012	0.024	0.016	1
Bbx	0.0130218	0.225658	0.139	0.116	1
Mtfr1	0.0131674	0.997164	0.012	0.006	1
Stag2	0.0132754	0.251563	0.147	0.124	1
Prr29	0.0135646	0.631164	0.023	0.014	1
Cdc37l1	0.0136176	0.512496	0.039	0.028	1
Bcl2l11	0.0137899	0.387355	0.108	0.089	1
A430093F15Rik	0.0141866	0.770011	0.018	0.011	1
Camta1	0.0142976	0.534701	0.035	0.025	1
Ankrd13a	0.0144967	0.461396	0.05	0.037	1
Atr	0.0145191	0.435806	0.05	0.037	1
Mospd2	0.0146181	0.708268	0.027	0.018	1
Iars	0.0146268	0.754464	0.022	0.014	1
Sec23a	0.0148178	0.856629	0.015	0.009	1
Il15	0.0148367	0.160983	0.252	0.221	1
Clk3	0.0150598	0.7679	0.018	0.011	1
Arhgap22	0.015283	0.383781	0.213	0.19	1
Nipa2	0.015416	0.358551	0.082	0.065	1
Tfe3	0.0155605	0.692242	0.022	0.014	1
Ier5l	0.0156224	0.960545	0.012	0.006	1
Nipbl	0.0158607	0.148047	0.287	0.256	1
Dnajc18	0.0159707	1.00783	0.011	0.006	1
Gm47283	0.0159758	0.261051	0.112	0.092	1
Creg1	0.0160054	0.151055	0.131	0.108	1
Zfp219	0.0161337	1.05059	0.01	0.005	1
Gem	0.0163688	0.236218	0.073	0.057	1
Reep3	0.0165487	0.347997	0.107	0.088	1
Cmas	0.0166386	0.679544	0.023	0.015	1
Fbxl3	0.016685	0.475259	0.042	0.031	1
Rbm14	0.0170708	0.954052	0.014	0.008	1
Fcho2	0.0171743	0.188745	0.175	0.151	1
Plekhg5	0.0171828	1.02013	0.01	0.005	1
Rc3h2	0.0173939	0.350907	0.075	0.059	1
Appbp2	0.01756	0.418501	0.054	0.041	1
Pglyrp2	0.0175764	0.746795	0.019	0.012	1
Tm9sf4	0.0176347	0.57399	0.031	0.021	1
Tnrc18	0.0178194	0.370801	0.084	0.067	1
Zfp318	0.017979	0.627879	0.031	0.021	1
Erc1	0.0182726	0.544991	0.032	0.022	1
Efhd2	0.0182931	0.2164	0.189	0.164	1
Pwp1	0.0183438	0.768838	0.02	0.012	1
Ift172	0.0184531	0.984119	0.011	0.006	1
Arf6	0.0185057	0.634399	0.028	0.019	1
Paics	0.0186664	0.699061	0.021	0.014	1
Arhgap42	0.0186685	0.688933	0.021	0.014	1
Nop9	0.0187995	1.03311	0.01	0.005	1
Nfya	0.0188116	0.490433	0.043	0.032	1
Poc1b	0.018878	0.642097	0.024	0.015	1
Vps35	0.0191497	0.474621	0.041	0.03	1
Kif5b	0.0193657	0.289606	0.114	0.095	1
Rpia	0.0194194	0.917796	0.012	0.006	1
Dnajb6	0.019618	0.256008	0.116	0.097	1
Ywhaz	0.0201941	0.251504	0.164	0.142	1
Capn15	0.0205332	0.645043	0.023	0.015	1
[truncated: 809 more rows]

## Sheet: Human tolDC DEGs ALL
gene	p_val	avg_log2FC	pct.1	pct.2	p_val_adj
PRDM16	0	8.7967	0.743	0.006	0
S100B	0	6.197	0.796	0.06	0
LTB	0	3.4576	0.854	0.209	0
GSN	0	3.16595	0.894	0.261	0
NIBAN1	0	2.84851	0.799	0.188	0
PAK1	0	2.32425	0.877	0.309	0
PSTPIP2	0	2.7883	0.738	0.176	0
CTSH	0	2.34879	0.853	0.31	0
CCDC88A	0	2.54205	0.832	0.297	0
ATP10A	0	3.19651	0.611	0.096	0
FLT3	0	2.91705	0.667	0.154	0
UBE2E2	0	3.10154	0.744	0.251	0
CTNND1	0	3.21134	0.593	0.111	0
ZNF804A	0	4.97446	0.509	0.035	0
LINC00877	0	3.92721	0.493	0.048	0
LINC00299	0	2.84534	0.546	0.126	0
MACC1	0	4.09838	0.449	0.034	0
PIK3R6	0	5.03272	0.429	0.019	0
CBL	0	2.4333	0.515	0.112	0
ITGAE	0	2.5461	0.505	0.109	0
CA2	0	4.26298	0.419	0.04	0
TSPAN15	0	4.16401	0.405	0.026	0
CRYBG3	0	3.00777	0.443	0.067	0
ANKFN1	0	7.88511	0.367	0.002	0
FNBP1L	0	3.70794	0.394	0.036	0
PSD3	0	4.33419	0.384	0.026	0
IDO2	0	3.50724	0.397	0.044	0
TMTC2	0	3.08792	0.414	0.062	0
LAMP3	0	3.55312	0.385	0.044	0
DIAPH3	0	5.91416	0.34	0.008	0
DENND5B	0	3.06737	0.384	0.053	0
ZBTB46	0	3.07169	0.393	0.062	0
PTPN13	0	3.12291	0.359	0.039	0
PARD3B	0	3.33955	0.314	0.03	0
TBC1D32	0	2.97474	0.321	0.049	0
AKAP12	0	3.55068	0.272	0.029	0
CRPPA	0	4.09573	0.263	0.02	0
NOD1	0	3.48302	0.265	0.028	0
ACY3	0	5.70803	0.242	0.009	0
WNT5B	0	2.92185	0.249	0.03	0
RORC	0	4.32639	0.228	0.011	0
CDH1	0	4.64523	0.223	0.008	0
ENHO	0	4.19963	0.233	0.019	0
DLGAP1	0	5.22826	0.21	0.009	0
PIP5K1B	0	3.78805	0.214	0.016	0
FOXP2	0	4.55945	0.205	0.011	0
LINC01814	0	4.12643	0.205	0.014	0
CNIH3	0	3.9643	0.2	0.015	0
PIGR	0	5.29205	0.19	0.009	0
ST6GALNAC5	0	6.2496	0.175	0.002	0
SFTPD	0	5.65079	0.17	0.004	0
GLDN	0	6.43852	0.167	0.004	0
COL13A1	0	6.90522	0.164	0.002	0
TNFRSF13C	0	3.84475	0.171	0.012	0
NEXMIF	0	5.2626	0.156	0.004	0
RASAL1	0	5.32165	0.151	0.004	0
LINC01170	0	5.93724	0.147	0.002	0
IL22RA2	0	4.37689	0.155	0.01	0
NRXN2	0	6.08461	0.141	0.002	0
FRRS1	0	4.7915	0.141	0.005	0
BRIP1	0	4.05067	0.142	0.01	0
GTF2IRD1	0	4.68921	0.134	0.006	0
CD300LG	0	7.43549	0.116	0.001	0
GPR39	0	6.05197	0.113	0.002	0
DEFA4	0	7.03531	0.107	0	0
PRDM16-DT	0	8.06388	0.101	0	0
LINC02149	0	5.06367	0.104	0.003	0
CFAP73	0	4.56314	0.105	0.005	0
MPP3	0	5.23999	0.098	0.003	0
UNC79	0	5.0462	0.092	0.003	0
SYT2	0	4.98849	0.087	0.003	0
SLC16A2	0	5.44095	0.073	0.002	0
NGFR	0	6.05965	0.071	0.001	0
PPP1R1A	0	5.24034	0.058	0.001	0
FFAR4	0	5.86183	0.048	0.001	0
TMEM132D	4.73739e-308	5.9406	0.05	0.001	2.82329e-302
CCNG2	2.49577e-307	3.15828	0.401	0.078	1.48737e-301
PPP2R3A	3.30999e-305	3.59542	0.188	0.018	1.97262e-299
RYBP	9.60146e-295	2.27936	0.661	0.217	5.72207e-289
PIK3R5	2.78942e-293	2.44368	0.584	0.165	1.66237e-287
RYR2	2.73283e-291	4.79181	0.08	0.003	1.62865e-285
SEPTIN11	2.97694e-291	2.20814	0.498	0.119	1.77413e-285
ADGRG5	3.12817e-288	3.11824	0.216	0.025	1.86426e-282
PTPRM	3.23805e-285	2.07351	0.333	0.056	1.92974e-279
ADAM19	6.38722e-284	2.35065	0.434	0.094	3.80652e-278
SIPA1L3	2.53213e-283	2.51406	0.489	0.121	1.50904e-277
TMEM131L	2.73604e-281	2.39358	0.556	0.157	1.63056e-275
MYCBP2	5.53285e-270	2.00022	0.793	0.35	3.29735e-264
GCNT1	2.42102e-264	3.02345	0.282	0.045	1.44283e-258
CARMIL1	4.08913e-264	2.29326	0.378	0.076	2.43695e-258
DSE	1.28589e-257	2.05171	0.608	0.194	7.66336e-252
SMAP1	1.04285e-254	2.36072	0.568	0.172	6.21495e-249
SLC41A2	1.9354e-252	2.94355	0.306	0.055	1.15342e-246
S100PBP	1.92764e-249	2.59165	0.32	0.059	1.14879e-243
HCRTR2	1.90063e-245	5.62457	0.043	0.001	1.1327e-239
MTMR12	1.15373e-244	2.46525	0.374	0.08	6.87572e-239
MTA3	3.62786e-241	2.79383	0.259	0.041	2.16205e-235
SUSD3	2.79308e-234	2.56943	0.294	0.053	1.66456e-228
TMEM97	5.3058e-234	3.2063	0.286	0.052	3.16203e-228
PTPRK	1.45588e-232	2.81702	0.239	0.036	8.67645e-227
ALDOC	2.39062e-230	4.04051	0.129	0.011	1.42471e-224
PRIMA1	7.14357e-230	6.20719	0.033	0.001	4.25727e-224
MYOZ1	7.43611e-227	7.02348	0.024	0	4.43161e-221
RELT	2.9634e-226	2.38142	0.35	0.075	1.76606e-220
CCDC125	6.71348e-224	2.86377	0.218	0.032	4.00095e-218
CMTM4	3.93778e-223	3.61851	0.119	0.01	2.34675e-217
SFXN5	3.27186e-220	3.04923	0.188	0.024	1.94989e-214
SEPTIN6	9.68588e-215	1.64969	0.696	0.281	5.77237e-209
CXCL13	5.40015e-214	2.72266	0.071	0.004	3.21826e-208
MAN1A1	2.29237e-213	1.87249	0.671	0.262	1.36615e-207
MSI2	3.66336e-211	1.56041	0.564	0.179	2.18321e-205
CCDC26	3.51532e-210	2.85041	0.296	0.059	2.09499e-204
SNX30	1.54034e-209	2.39599	0.319	0.067	9.17977e-204
RAPGEF4	1.8971e-208	2.62067	0.192	0.026	1.13059e-202
FAM49B	3.01667e-207	1.64936	0.594	0.211	1.79781e-201
AHCYL2	1.75602e-206	2.33807	0.354	0.082	1.04652e-200
GLIPR2	3.31663e-205	2.13579	0.399	0.102	1.97657e-199
GTF2I	1.88043e-203	1.76475	0.586	0.206	1.12065e-197
RUNX3	4.51816e-201	1.94479	0.696	0.31	2.69263e-195
SMPD3	1.48552e-200	3.50852	0.104	0.008	8.85307e-195
NTNG1	2.01578e-200	5.19059	0.048	0.002	1.20132e-194
ATAD2B	9.17127e-200	1.75427	0.586	0.207	5.46569e-194
GLG1	7.99399e-189	1.75427	0.559	0.195	4.76408e-183
BTBD7	8.94821e-189	2.18813	0.479	0.155	5.33275e-183
CCR6	1.04281e-187	2.23951	0.329	0.077	6.21468e-182
SYK	4.53353e-184	2.01234	0.529	0.189	2.7018e-178
PIP4K2A	1.53775e-182	1.56609	0.705	0.316	9.16433e-177
PTMS	5.85321e-182	2.18779	0.54	0.195	3.48827e-176
LBH	5.27152e-181	2.37751	0.251	0.048	3.14161e-175
PARM1	1.79291e-180	2.72324	0.197	0.032	1.0685e-174
GALNT10	3.09406e-180	2.36748	0.268	0.055	1.84393e-174
PIK3CB	5.68034e-180	2.04082	0.392	0.108	3.38524e-174
KDM2B	9.02329e-180	2.11564	0.42	0.124	5.3775e-174
OFD1	1.18354e-179	1.8186	0.535	0.188	7.05342e-174
PAWR	1.46734e-179	2.40363	0.24	0.045	8.74475e-174
ARHGAP5	6.64487e-179	1.8046	0.528	0.185	3.96006e-173
MAP3K7	1.46037e-176	2.17966	0.334	0.082	8.70321e-171
IKBKB	1.11584e-173	2.29526	0.328	0.081	6.64995e-168
HIP1	1.84615e-173	2.13749	0.42	0.126	1.10023e-167
LCP1	2.71654e-172	1.1207	0.901	0.569	1.61894e-166
RP1	3.57076e-172	4.94555	0.035	0.001	2.12802e-166
NET1	4.55065e-172	1.91951	0.421	0.125	2.712e-166
TBL1XR1	1.53116e-169	1.76959	0.627	0.272	9.12509e-164
TBC1D4	4.63354e-169	2.66438	0.268	0.058	2.76139e-163
2025-03-03	3.99576e-167	2.07374	0.355	0.095	2.3813e-161
HGD	6.16692e-167	5.1051	0.04	0.001	3.67522e-161
LYST	1.12578e-166	1.72556	0.551	0.211	6.70915e-161
LOXL3	1.57297e-166	3.35096	0.112	0.012	9.37427e-161
PLAGL1	1.72665e-166	2.00581	0.342	0.089	1.02901e-160
EIF4G3	2.80536e-166	1.62867	0.56	0.212	1.67188e-160
SNX13	1.9926e-165	2.04415	0.384	0.11	1.18751e-159
FAM107B	1.79893e-163	1.5651	0.637	0.273	1.07209e-157
TTC29	4.81286e-163	6.95042	0.018	0	2.86827e-157
CYFIP2	8.22379e-159	2.02388	0.312	0.077	4.90103e-153
PTPRD	1.40572e-157	2.55103	0.19	0.033	8.37753e-152
PHTF1	4.47835e-157	2.113	0.348	0.095	2.66891e-151
POLB	3.86555e-156	2.35938	0.247	0.053	2.30371e-150
WDR59	1.00509e-151	1.95619	0.33	0.088	5.98994e-146
TANC1	5.22937e-151	2.2148	0.237	0.05	3.11648e-145
PGAM2	1.18661e-149	6.22795	0.019	0	7.07168e-144
MYL9	2.12959e-149	2.49281	0.097	0.01	1.26915e-143
TRIO	6.24087e-149	1.65215	0.507	0.19	3.71929e-143
ENTPD7	9.97602e-149	2.6705	0.195	0.036	5.94529e-143
CACNG2	7.78126e-146	5.56694	0.023	0	4.63731e-140
NT5C3A	1.93978e-145	2.02301	0.329	0.091	1.15602e-139
AKAP6	2.85944e-145	2.62062	0.177	0.031	1.70411e-139
ESR1	7.50151e-145	2.77639	0.14	0.02	4.47059e-139
PHACTR2	1.8442e-144	1.48012	0.577	0.244	1.09907e-138
PIK3CD	2.35657e-144	2.01854	0.305	0.08	1.40442e-138
NUTM2B-AS1	2.64899e-142	1.71951	0.455	0.163	1.57868e-136
UVRAG	7.41006e-142	1.3285	0.666	0.321	4.41609e-136
PLXNC1	9.80451e-142	1.83096	0.449	0.163	5.84308e-136
TYMS	2.59594e-141	3.086	0.118	0.015	1.54707e-135
TLR10	3.1826e-141	2.48153	0.175	0.031	1.8967e-135
MAP3K20	2.50987e-140	1.86532	0.353	0.105	1.49578e-134
BCL7C	2.51701e-140	2.12907	0.341	0.102	1.50003e-134
MAP2K1	2.78329e-140	1.42597	0.627	0.284	1.65872e-134
TNNI2	8.07157e-139	2.72164	0.212	0.044	4.81031e-133
CKLF	4.17785e-138	1.55627	0.652	0.32	2.48982e-132
BACH2	2.12567e-137	1.3413	0.512	0.193	1.26681e-131
RAP1GAP2	2.28749e-137	2.32701	0.216	0.045	1.36325e-131
LST1	5.34812e-137	1.27117	0.791	0.432	3.18726e-131
MAML3	1.41841e-136	1.73512	0.567	0.255	8.45315e-131
MGAT3	1.78482e-136	4.75402	0.035	0.001	1.06368e-130
CLCN5	7.2379e-136	2.14059	0.239	0.055	4.31349e-130
LINC01572	2.43588e-135	2.75729	0.154	0.025	1.45168e-129
MREG	1.36672e-134	2.64805	0.145	0.023	8.14507e-129
YARS	1.40827e-134	2.60784	0.177	0.033	8.39269e-129
CCSER1	4.03806e-134	1.19012	0.562	0.234	2.40651e-128
ARNTL	3.77762e-133	2.18864	0.231	0.052	2.2513e-127
FDFT1	1.71624e-132	2.09867	0.344	0.106	1.02281e-126
AFF3	5.74267e-132	1.33846	0.707	0.351	3.42239e-126
KIF23	9.9339e-132	3.21498	0.116	0.015	5.92019e-126
LINC01531	4.00364e-131	5.22795	0.028	0.001	2.386e-125
NOL4L	1.06002e-130	2.14556	0.264	0.067	6.31725e-125
BCL11A	1.37375e-130	1.9015	0.287	0.077	8.18696e-125
PCLAF	1.47131e-130	2.49818	0.154	0.026	8.76839e-125
SREBF2	8.55058e-130	1.8968	0.319	0.092	5.09578e-124
DAPP1	1.43309e-128	1.50581	0.476	0.181	8.54059e-123
POLQ	8.59942e-128	3.84057	0.064	0.005	5.12489e-122
CTBP2	1.00711e-126	1.90237	0.363	0.118	6.00197e-121
AP1S3	2.60721e-126	2.01458	0.274	0.073	1.55378e-120
DLG3	2.97713e-125	3.31144	0.08	0.008	1.77424e-119
RHOXF1-AS1	1.10142e-124	3.88207	0.062	0.005	6.56402e-119
ZHX2	2.04284e-124	2.09175	0.405	0.149	1.21745e-118
IL4I1	3.15528e-124	1.90542	0.374	0.126	1.88041e-118
FAM135A	1.34781e-122	1.84454	0.288	0.08	8.03239e-117
MMP13	1.93192e-121	6.54544	0.015	0	1.15134e-115
CACNA1A	7.79765e-120	3.80916	0.069	0.006	4.64707e-114
H2AFY	3.15185e-119	1.68033	0.389	0.136	1.87837e-113
GRK3	9.12225e-119	1.54104	0.452	0.177	5.43648e-113
APBB1IP	1.88587e-118	1.37307	0.531	0.229	1.1239e-112
HDAC9	2.01258e-117	1.03617	0.605	0.292	1.19942e-111
PKN2	5.7772e-115	1.51313	0.481	0.2	3.44297e-109
NBEAL2	6.34349e-115	2.33778	0.167	0.033	3.78045e-109
OR3A2	1.52578e-114	4.14995	0.047	0.003	9.09303e-109
SYNGR1	5.62924e-114	2.88984	0.114	0.017	3.35479e-108
LRRK2	6.76688e-114	1.73011	0.266	0.074	4.03277e-108
DOCK5	3.04675e-113	1.13145	0.566	0.253	1.81573e-107
CDH17	6.98001e-113	2.3747	0.189	0.042	4.15979e-107
DBNL	1.08564e-112	1.4579	0.46	0.184	6.46997e-107
ENTPD1-AS1	1.58779e-112	1.60687	0.362	0.123	9.46257e-107
TNS3	2.93884e-112	1.91173	0.302	0.093	1.75142e-106
RIPOR2	3.67232e-112	1.28472	0.535	0.241	2.18855e-106
FAM168A	5.16744e-110	1.87878	0.257	0.071	3.07958e-104
REPS2	1.33716e-109	2.0071	0.168	0.034	7.96893e-104
PDLIM5	1.88716e-109	1.75866	0.332	0.11	1.12467e-103
RGS12	2.84027e-109	2.02139	0.251	0.069	1.69268e-103
SCRN1	3.61522e-109	2.24049	0.186	0.041	2.15452e-103
HCK	1.00779e-108	1.42023	0.447	0.179	6.00602e-103
ACTR3	2.54151e-108	1.04196	0.739	0.434	1.51463e-102
ENTPD1	3.72814e-107	1.32986	0.563	0.268	2.22181e-101
CLSPN	1.76695e-105	2.8749	0.093	0.012	1.05303e-99
CBFA2T3	3.92755e-105	2.1075	0.194	0.046	2.34066e-99
ID2	7.05612e-105	1.08571	0.729	0.42	4.20515e-99
DCAF6	9.96051e-105	1.60469	0.316	0.102	5.93604e-99
WDFY2	1.0774e-104	1.59588	0.44	0.178	6.42085e-99
DOK7	1.57483e-104	3.93845	0.044	0.003	9.3853e-99
TBC1D1	3.96803e-104	1.53337	0.403	0.155	2.36478e-98
MIR99AHG	3.59085e-103	1.79701	0.238	0.065	2.14e-97
MACF1	4.73316e-102	1.07869	0.646	0.334	2.82077e-96
MRC2	9.16328e-102	2.31326	0.151	0.03	5.46093e-96
CASS4	9.86516e-102	1.94657	0.295	0.095	5.87922e-96
SCX	1.92962e-101	3.95333	0.058	0.005	1.14997e-95
RAB12	3.20561e-101	2.02905	0.211	0.054	1.91041e-95
MYOM1	6.18124e-101	2.94252	0.098	0.014	3.68376e-95
LRBA	8.69725e-101	1.31986	0.555	0.269	5.18319e-95
MLEC	2.99218e-100	1.75082	0.387	0.153	1.78321e-94
ARID4A	4.18831e-100	1.46512	0.413	0.164	2.49605e-94
CPED1	9.90986e-100	2.20753	0.205	0.053	5.90586e-94
CENPM	1.28461e-99	2.68937	0.097	0.014	7.65576e-94
KCNH8	2.8613e-99	3.88009	0.056	0.005	1.70521e-93
EDEM3	4.57121e-99	1.97641	0.232	0.064	2.72425e-93
RASSF2	4.75495e-99	1.3917	0.374	0.138	2.83375e-93
LINC02465	1.61175e-98	6.2824	0.013	0	9.60537e-93
P4HA1	3.13336e-98	1.61782	0.346	0.124	1.86735e-92
DLEU1	3.13036e-97	2.00376	0.278	0.088	1.86556e-91
HELLS	5.75912e-97	2.54951	0.139	0.027	3.43219e-91
TSNARE1	7.92823e-97	2.5728	0.116	0.02	4.72489e-91
KCNJ12	9.02351e-97	5.2686	0.019	0.001	5.37764e-91
REC8	1.81184e-96	2.51497	0.15	0.031	1.07978e-90
CDC42BPA	3.49199e-96	2.29267	0.147	0.03	2.08108e-90
MIR4435-2HG	1.34316e-95	1.44793	0.408	0.165	8.00468e-90
MYCBP2-AS1	1.50192e-95	2.1358	0.203	0.053	8.95081e-90
SMCO4	3.34488e-95	1.58482	0.321	0.111	1.99341e-89
ANO6	9.58628e-95	1.82426	0.276	0.088	5.71302e-89
SRGAP3	2.57842e-94	1.75287	0.275	0.088	1.53663e-88
MGAT5	4.04069e-94	1.07755	0.503	0.221	2.40808e-88
GEM	1.36265e-93	1.86063	0.241	0.071	8.12081e-88
SCLT1	1.5251e-93	1.28925	0.487	0.222	9.08897e-88
DTNB	2.0937e-93	1.99659	0.193	0.049	1.24776e-87
NUTM2A-AS1	1.12065e-92	1.63047	0.295	0.098	6.67862e-87
SPATS2	4.01347e-92	1.87873	0.213	0.058	2.39186e-86
COTL1	4.94642e-92	1.56557	0.747	0.489	2.94786e-86
FYN	5.05534e-92	0.838746	0.63	0.32	3.01277e-86
G3BP2	1.72957e-91	1.55339	0.485	0.236	1.03075e-85
ETV6	1.93771e-91	1.16716	0.648	0.371	1.15479e-85
TTF2	2.05998e-91	2.10989	0.184	0.046	1.22766e-85
TBC1D22A	2.56062e-91	1.28953	0.49	0.23	1.52602e-85
RNASEH2B-AS1	2.77277e-91	3.5399	0.051	0.004	1.65246e-85
LAG3	2.43552e-89	2.49005	0.111	0.02	1.45147e-83
SPI1	6.94517e-89	1.13295	0.529	0.252	4.13903e-83
CABP1	1.66084e-88	4.64101	0.024	0.001	9.8979e-83
CAMP	3.03959e-88	4.93577	0.038	0.003	1.81147e-82
RUNX2	6.78034e-88	0.987728	0.476	0.208	4.0408e-82
GALNT7	9.35343e-88	1.73074	0.266	0.086	5.57425e-82
TMEM14B	7.57769e-87	1.33179	0.479	0.23	4.51599e-81
BTBD8	1.66994e-86	2.75071	0.081	0.011	9.95215e-81
KDM5B	2.68935e-86	1.67176	0.249	0.078	1.60274e-80
CYTOR	2.71198e-86	1.33552	0.381	0.153	1.61623e-80
LRRC28	4.792e-86	1.96173	0.169	0.041	2.85583e-80
DTL	5.68994e-86	3.21865	0.062	0.007	3.39097e-80
FLNA	1.21339e-85	1.46371	0.341	0.13	7.23131e-80
JADE3	2.09003e-85	2.27023	0.114	0.021	1.24557e-79
PPP1R12B	8.70998e-85	1.57212	0.263	0.086	5.19079e-79
PSTPIP1	3.0317e-84	1.86048	0.204	0.057	1.80676e-78
TMEM131	8.64873e-84	1.24494	0.476	0.223	5.15428e-78
ZEB1	2.00578e-83	1.06074	0.485	0.223	1.19536e-77
WDFY4	5.38008e-83	0.499369	0.31	0.107	3.2063e-77
PWRN1	3.06293e-82	4.68768	0.025	0.001	1.82538e-76
TXNL1	5.76859e-82	1.40769	0.417	0.188	3.43784e-76
SSBP3	1.91212e-81	1.75776	0.253	0.083	1.13955e-75
S100A2	1.94174e-80	3.85356	0.035	0.002	1.1572e-74
FHL2	3.12029e-80	3.27308	0.046	0.004	1.85956e-74
MOSPD2	6.10184e-80	1.94026	0.178	0.047	3.63644e-74
S100A3	1.3752e-79	4.80293	0.021	0.001	8.19563e-74
MPRIP	1.93298e-79	1.57669	0.289	0.104	1.15198e-73
PTPN9	4.45069e-79	1.94843	0.186	0.051	2.65242e-73
ASPM	5.8991e-79	2.97894	0.072	0.01	3.51561e-73
PPM1J	6.29024e-79	3.08178	0.061	0.007	3.74872e-73
ZNRF1	1.37724e-78	1.69822	0.211	0.062	8.20779e-73
BLNK	1.75909e-78	2.69251	0.114	0.023	1.04834e-72
ADA	3.35476e-78	1.99263	0.18	0.049	1.9993e-72
NAV1	3.97003e-78	1.61975	0.236	0.075	2.36597e-72
ZNF292	5.79873e-78	1.01449	0.494	0.236	3.4558e-72
CACUL1	6.72622e-78	1.52928	0.288	0.105	4.00854e-72
NIPAL2	1.07424e-77	2.34845	0.117	0.024	6.40204e-72
FCHSD2	1.93388e-77	1.12076	0.518	0.267	1.15251e-71
MBTD1	2.26284e-77	1.69941	0.226	0.071	1.34856e-71
MPC2	7.08241e-77	1.78443	0.34	0.146	4.22082e-71
MAP3K5	1.5023e-76	1.08224	0.414	0.183	8.95306e-71
CDYL	1.72975e-76	1.18046	0.379	0.159	1.03086e-70
ARHGAP31	2.83352e-76	1.6894	0.274	0.099	1.68866e-70
TESK2	5.66154e-76	2.23331	0.128	0.028	3.37404e-70
PHKB	7.76657e-76	1.37646	0.34	0.137	4.62855e-70
CCDC18-AS1	1.7212e-75	1.69607	0.225	0.071	1.02576e-69
CARD11	1.93516e-75	1.31142	0.305	0.115	1.15328e-69
RYK	2.4813e-75	1.62789	0.25	0.085	1.47875e-69
TBC1D5	3.55176e-75	1.12345	0.559	0.314	2.1167e-69
CACNA1C	4.09108e-75	2.16168	0.115	0.024	2.43811e-69
SLC41A1	5.25091e-75	2.52066	0.105	0.02	3.12932e-69
LRCH3	1.43376e-74	1.46956	0.258	0.089	8.54462e-69
EXOC6	1.76372e-74	1.40023	0.296	0.11	1.0511e-68
SCFD2	2.03771e-74	1.48875	0.284	0.105	1.21439e-68
RPS6KA4	3.29371e-74	1.84632	0.195	0.058	1.96291e-68
SAMD12	3.98482e-74	1.21958	0.273	0.096	2.37479e-68
UBE2W	1.67164e-73	1.29982	0.338	0.137	9.96228e-68
FAM13B	1.72982e-73	1.33595	0.337	0.137	1.0309e-67
KRT8	1.88089e-73	3.30512	0.075	0.011	1.12093e-67
HMGCS1	2.48247e-73	1.85478	0.305	0.122	1.47945e-67
GGCT	3.52032e-73	1.6448	0.252	0.088	2.09796e-67
FHL1	5.50416e-73	1.99492	0.111	0.023	3.28025e-67
CHAF1A	5.69185e-73	1.85777	0.179	0.05	3.3921e-67
MKI67	6.69343e-73	2.44511	0.1	0.019	3.989e-67
SAMHD1	7.54019e-73	0.990091	0.639	0.379	4.49363e-67
CPB2-AS1	8.26563e-73	1.44339	0.247	0.084	4.92597e-67
TMEM62	1.21909e-72	2.10252	0.142	0.034	7.26526e-67
EPG5	2.41655e-72	1.63541	0.242	0.082	1.44016e-66
NSD2	9.48964e-72	1.92067	0.179	0.051	5.65543e-66
ELMO1	1.14355e-71	1.11234	0.622	0.387	6.8151e-66
TOP2A	1.69107e-71	2.75064	0.089	0.016	1.00781e-65
KIF15	2.15531e-71	3.41137	0.044	0.004	1.28447e-65
CDCA3	3.14504e-71	3.47067	0.041	0.004	1.87431e-65
SNAP29	3.59405e-71	1.55396	0.255	0.09	2.1419e-65
LINGO4	7.61512e-71	4.21969	0.026	0.002	4.53829e-65
ADCY7	4.477e-70	1.56117	0.242	0.083	2.66811e-64
TOX	4.66304e-70	0.988882	0.42	0.19	2.77898e-64
FSCN1	5.65136e-70	2.04531	0.168	0.047	3.36797e-64
IMPA2	7.9475e-70	1.7184	0.24	0.084	4.73637e-64
CAMK1D	1.60647e-69	1.0397	0.449	0.225	9.5739e-64
ZFYVE9	1.72341e-69	1.73581	0.162	0.044	1.02708e-63
DLEU2	1.94132e-69	1.15746	0.435	0.209	1.15695e-63
CLNK	3.44243e-69	0.858215	0.27	0.097	2.05155e-63
SMG7	4.45385e-69	1.4713	0.245	0.085	2.65431e-63
KCNH3	2.00434e-68	4.10195	0.026	0.002	1.1945e-62
RXFP1	2.15632e-68	2.89052	0.059	0.008	1.28507e-62
FUT8	5.4428e-68	1.25419	0.316	0.127	3.24368e-62
CEACAM3	5.91853e-68	2.52846	0.061	0.008	3.52719e-62
CCDC12	8.86825e-68	1.28868	0.352	0.152	5.2851e-62
AATK	9.09521e-68	2.38389	0.086	0.015	5.42036e-62
GNGT2	1.36383e-67	2.07906	0.135	0.033	8.12782e-62
SH2B2	1.41845e-67	1.99851	0.143	0.036	8.45339e-62
KIAA1958	1.64665e-67	1.54475	0.191	0.058	9.81334e-62
GCA	2.8244e-67	0.975911	0.359	0.155	1.68322e-61
HTT	6.05544e-67	1.41262	0.278	0.106	3.60879e-61
HSH2D	9.53844e-67	1.68884	0.199	0.063	5.68451e-61
MELK	1.27281e-66	3.50045	0.043	0.004	7.58541e-61
GAB3	1.4996e-66	1.62249	0.216	0.072	8.93699e-61
CCN3	1.61939e-66	3.64299	0.048	0.005	9.6509e-61
SULF2	9.70066e-66	1.13682	0.417	0.2	5.78118e-60
LPCAT2	1.45245e-65	1.26966	0.328	0.138	8.65596e-60
AGK	1.89223e-65	1.84638	0.146	0.038	1.12769e-59
XPO6	2.68909e-65	0.854143	0.279	0.105	1.60258e-59
CD164	3.96917e-65	1.04776	0.555	0.316	2.36546e-59
CHCHD3	4.25739e-65	1.33347	0.325	0.138	2.53723e-59
CIITA	5.59376e-65	1.12213	0.368	0.166	3.33365e-59
LY75	1.0284e-64	1.53576	0.201	0.065	6.12886e-59
VASP	2.27003e-64	1.11576	0.439	0.218	1.35284e-58
LARP4B	3.38701e-64	1.25919	0.333	0.143	2.01852e-58
ZNF580	4.35251e-64	1.9094	0.167	0.049	2.59391e-58
KCNQ5	4.53584e-64	1.55441	0.268	0.104	2.70317e-58
CPT1A	6.00835e-64	1.57798	0.211	0.07	3.58072e-58
BARD1	6.05806e-64	1.98849	0.138	0.036	3.61035e-58
ACSF2	1.17554e-63	2.13735	0.118	0.028	7.00572e-58
DIP2B	1.24185e-63	1.23416	0.311	0.129	7.40091e-58
SH3D21	1.45913e-63	2.24262	0.107	0.024	8.69583e-58
SINHCAF	2.89993e-63	1.21139	0.335	0.145	1.72824e-57
WWOX	3.48141e-63	1.45445	0.373	0.179	2.07478e-57
USP32	6.6656e-63	1.12466	0.323	0.137	3.97242e-57
TTC39C	1.25694e-62	1.05798	0.304	0.122	7.49086e-57
HS3ST3B1	2.95437e-62	2.03767	0.14	0.037	1.76068e-56
KIF18B	6.2015e-62	3.9309	0.025	0.002	3.69583e-56
KCTD19	7.44713e-62	5.2686	0.013	0	4.43818e-56
TPX2	7.58871e-62	2.72642	0.064	0.01	4.52255e-56
ACTR3C	1.99247e-61	2.53622	0.076	0.013	1.18743e-55
IMMP2L	3.41629e-61	1.18299	0.456	0.243	2.03596e-55
UBR5	3.74199e-61	1.11111	0.426	0.213	2.23007e-55
R3HDM1	4.00132e-61	1.33574	0.281	0.113	2.38462e-55
HOOK3	4.95108e-61	1.07797	0.43	0.216	2.95064e-55
HIST1H3G	6.20948e-61	5.17783	0.015	0.001	3.70059e-55
KIT	7.06144e-61	0.895596	0.288	0.113	4.20832e-55
KIF11	7.10725e-61	3.10005	0.06	0.009	4.23562e-55
NCMAP	1.72131e-60	2.82153	0.06	0.009	1.02583e-54
MTMR3	2.48088e-60	1.19203	0.248	0.093	1.4785e-54
SDC4	3.07292e-60	2.12999	0.137	0.037	1.83133e-54
GDI2	3.67287e-60	0.911108	0.582	0.352	2.18887e-54
ANKS1A	4.27457e-60	1.34735	0.27	0.107	2.54746e-54
ALOX5	4.28859e-60	1.57837	0.245	0.093	2.55582e-54
LPGAT1	1.82406e-59	1.23099	0.309	0.131	1.08707e-53
FAM89B	2.48834e-59	1.57588	0.253	0.1	1.48294e-53
ARMH3	2.71088e-59	1.51342	0.247	0.095	1.61557e-53
OIP5-AS1	1.05035e-58	1.74336	0.162	0.049	6.25963e-53
TRAF4	1.32206e-58	2.24121	0.123	0.032	7.87893e-53
ZNF609	2.68373e-58	1.06015	0.384	0.184	1.59939e-52
HACD2	3.99967e-58	1.76122	0.175	0.056	2.38364e-52
FGFR1OP	6.74911e-58	1.75448	0.143	0.04	4.02218e-52
CCDC141	7.86315e-58	1.73188	0.128	0.033	4.6861e-52
RPS6KC1	9.2035e-58	1.4431	0.258	0.103	5.4849e-52
PDE8A	1.7446e-57	1.45583	0.264	0.106	1.03971e-51
COQ8A	1.75039e-57	1.82998	0.143	0.04	1.04316e-51
NR6A1	2.3801e-57	1.81675	0.154	0.046	1.41844e-51
VPS13B	2.68866e-57	0.980809	0.449	0.237	1.60233e-51
LYN	3.53604e-57	0.69731	0.635	0.397	2.10733e-51
FNBP1	1.72174e-56	0.61718	0.706	0.453	1.02609e-50
TPM2	2.01954e-56	1.5223	0.098	0.022	1.20356e-50
WEE1	4.65562e-56	2.31503	0.091	0.019	2.77456e-50
CCL22	6.51461e-56	1.84543	0.101	0.023	3.88243e-50
PCCA	7.1787e-56	1.40669	0.242	0.094	4.2782e-50
FAM160A1	7.91241e-56	2.17012	0.114	0.029	4.71547e-50
GAS2L3	9.4042e-56	1.9688	0.137	0.038	5.60451e-50
RSBN1	1.23456e-55	1.50599	0.235	0.09	7.35745e-50
DAB1	3.26593e-55	1.90967	0.1	0.023	1.94636e-49
CLEC16A	4.34389e-55	1.61529	0.186	0.063	2.58877e-49
LRRK1	4.65268e-55	1.39746	0.236	0.091	2.7728e-49
SLC8A1	5.95239e-55	1.22296	0.541	0.348	3.54737e-49
ATAD2	1.27583e-54	1.82768	0.165	0.053	7.60344e-49
ATP2A3	2.02252e-54	1.72915	0.137	0.039	1.20534e-48
KIF14	2.58854e-54	3.56589	0.036	0.004	1.54266e-48
TTN	4.67684e-54	1.26242	0.204	0.073	2.7872e-48
DOK1	9.44831e-54	2.15391	0.107	0.026	5.63079e-48
PHF21A	2.21927e-53	0.977726	0.31	0.138	1.32259e-47
RPS6KA3	2.67343e-53	0.866323	0.532	0.307	1.59325e-47
PLCG2	3.52164e-53	0.871133	0.373	0.179	2.09875e-47
CIT	4.48644e-53	3.13069	0.041	0.005	2.67373e-47
PPIP5K2	1.0111e-52	1.21501	0.286	0.124	6.02576e-47
ST8SIA4	1.19939e-52	1.11491	0.425	0.23	7.14786e-47
GPX7	1.3337e-52	2.48521	0.075	0.015	7.94829e-47
NCOA7	2.34514e-52	1.06685	0.405	0.209	1.39761e-46
MMS22L	3.12042e-52	1.90913	0.114	0.03	1.85964e-46
CXXC5	4.00849e-52	1.71802	0.16	0.051	2.38889e-46
MCCC1	4.5171e-52	1.67011	0.163	0.053	2.692e-46
PRIM2	4.61707e-52	1.57353	0.202	0.075	2.75158e-46
CENPP	6.76773e-52	1.86754	0.181	0.063	4.03329e-46
NCKAP1L	7.00026e-52	1.11157	0.353	0.171	4.17186e-46
ESCO2	8.86139e-52	2.87994	0.053	0.008	5.28102e-46
SCD5	1.06583e-51	2.57894	0.057	0.009	6.35189e-46
SLC45A3	2.19503e-51	3.49099	0.028	0.002	1.30815e-45
ARHGAP35	2.30951e-51	1.70303	0.151	0.047	1.37637e-45
CMTM1	2.58902e-51	2.1038	0.082	0.017	1.54295e-45
KLHL22	4.12146e-51	2.00815	0.114	0.03	2.45622e-45
MND1	5.67451e-51	2.54742	0.059	0.01	3.38177e-45
ST6GAL1	5.76178e-51	1.20161	0.28	0.123	3.43378e-45
SENP6	9.608e-51	0.951983	0.424	0.225	5.72596e-45
SPPL3	1.04429e-50	1.13113	0.361	0.18	6.22351e-45
CHKA	1.15613e-50	0.933698	0.437	0.233	6.89006e-45
TNFRSF11A	1.19497e-50	2.22845	0.076	0.015	7.12154e-45
ERMP1	1.76354e-50	2.03232	0.104	0.026	1.051e-44
KDM2A	2.27876e-50	0.868668	0.446	0.24	1.35804e-44
UHRF1BP1L	2.53103e-50	1.61448	0.149	0.046	1.50839e-44
MFSD14C	2.87216e-50	1.39972	0.193	0.07	1.71168e-44
AIG1	3.24597e-50	1.3814	0.239	0.097	1.93446e-44
CCDC57	3.74748e-50	1.41126	0.2	0.074	2.23334e-44
COG5	4.67114e-50	1.08412	0.355	0.173	2.78381e-44
RTF2	5.08251e-50	1.09529	0.38	0.197	3.02896e-44
USP45	5.58688e-50	1.94037	0.105	0.027	3.32954e-44
MPZL1	7.37746e-50	1.64864	0.151	0.048	4.39666e-44
ARAP2	7.82862e-50	1.03373	0.3	0.134	4.66553e-44
RGS3	1.65785e-49	2.2886	0.077	0.016	9.88007e-44
ZNF652	1.83116e-49	1.09193	0.29	0.129	1.0913e-43
CLEC4A	2.28954e-49	1.26535	0.305	0.141	1.36447e-43
PAPSS1	2.37008e-49	1.40247	0.2	0.074	1.41247e-43
SNHG32	4.40949e-49	1.11307	0.395	0.211	2.62787e-43
TRAPPC9	6.80416e-49	1.11499	0.314	0.147	4.05499e-43
TESPA1	1.24308e-48	1.34302	0.146	0.045	7.40823e-43
ATXN2	1.62897e-48	1.20187	0.263	0.113	9.708e-43
FARP2	2.05246e-48	1.41581	0.203	0.077	1.22318e-42
KDM6A	3.53417e-48	0.973289	0.429	0.236	2.10622e-42
CBFA2T2	3.686e-48	1.24733	0.227	0.091	2.1967e-42
2025-03-01	3.85122e-48	1.19249	0.191	0.069	2.29517e-42
RRM2	4.33321e-48	2.47353	0.06	0.011	2.58241e-42
MED27	5.1222e-48	1.55524	0.165	0.056	3.05262e-42
HIST1H3B	5.32915e-48	4.76593	0.026	0.002	3.17595e-42
MPPED2	7.07699e-48	2.26091	0.085	0.019	4.21759e-42
VRK1	7.31342e-48	1.44773	0.181	0.065	4.35849e-42
ZNF385A	7.83064e-48	1.32915	0.229	0.093	4.66673e-42
GTDC1	8.39347e-48	1.25152	0.207	0.08	5.00216e-42
ANLN	9.45191e-48	2.97696	0.039	0.005	5.63294e-42
STK38L	1.12323e-47	1.3735	0.257	0.112	6.69395e-42
MAP3K14	1.22343e-47	1.64544	0.141	0.044	7.29113e-42
KIAA0232	1.31497e-47	1.26131	0.236	0.097	7.83667e-42
PECR	2.15171e-47	2.40267	0.064	0.012	1.28233e-41
PGR	2.17822e-47	4.73491	0.012	0	1.29813e-41
TMEM260	4.59049e-47	1.53801	0.15	0.049	2.73574e-41
CDK19	4.821e-47	1.25224	0.249	0.106	2.87311e-41
HDAC8	5.51455e-47	1.35202	0.204	0.079	3.28644e-41
LMNB1	6.03821e-47	1.50609	0.167	0.058	3.59852e-41
MTERF2	6.4815e-47	2.46399	0.068	0.013	3.8627e-41
OGFRL1	7.12118e-47	1.03488	0.426	0.238	4.24392e-41
ELK3	7.49784e-47	1.25954	0.205	0.079	4.4684e-41
XPO1	2.57492e-46	1.07512	0.329	0.16	1.53454e-40
ZNF165	3.15981e-46	2.12047	0.092	0.023	1.88312e-40
ZNRF3	3.75801e-46	2.57746	0.052	0.008	2.23962e-40
PGM2L1	4.3197e-46	1.91945	0.11	0.03	2.57436e-40
LMTK2	5.82926e-46	1.65652	0.117	0.034	3.474e-40
ABL1	5.8409e-46	1.36768	0.233	0.097	3.48093e-40
CD200R1	6.44262e-46	1.98421	0.091	0.022	3.83953e-40
POLA1	6.90277e-46	1.7335	0.141	0.045	4.11376e-40
MEF2C	7.33445e-46	0.917995	0.491	0.292	4.37102e-40
NSD1	9.95428e-46	1.07572	0.328	0.161	5.93233e-40
PAN3	1.1586e-45	0.850136	0.478	0.28	6.90478e-40
KIFC1	1.20047e-45	2.39631	0.073	0.015	7.15432e-40
IPO9-AS1	2.41016e-45	2.18842	0.073	0.015	1.43636e-39
CEP192	2.99779e-45	1.50908	0.189	0.072	1.78656e-39
MAP4	6.38396e-45	1.07432	0.313	0.15	3.80457e-39
TMIGD2	6.62849e-45	1.50844	0.153	0.052	3.9503e-39
MBD5	8.79399e-45	0.856797	0.396	0.21	5.24085e-39
SERHL2	1.38575e-44	2.54252	0.055	0.01	8.25847e-39
TMEM231	1.44399e-44	3.0722	0.04	0.006	8.60557e-39
UHRF1	1.55381e-44	2.4157	0.064	0.012	9.26006e-39
STRADA	1.6977e-44	1.69716	0.134	0.042	1.01176e-38
LRRC1	2.74542e-44	2.07942	0.076	0.017	1.63616e-38
MLLT10	4.06495e-44	1.15386	0.295	0.14	2.42254e-38
NEK7	7.47291e-44	1.03065	0.351	0.18	4.45354e-38
GPRC5C	7.76706e-44	2.38396	0.068	0.014	4.62884e-38
MCM5	8.08017e-44	1.66528	0.18	0.068	4.81544e-38
BUB1B	1.23908e-43	3.39059	0.03	0.003	7.38442e-38
MYH9	1.4568e-43	0.728691	0.508	0.301	8.68189e-38
SPN	1.73291e-43	1.22694	0.235	0.1	1.03274e-37
SH2D3C	4.03795e-43	1.80686	0.106	0.03	2.40645e-37
ITSN2	4.98324e-43	0.748911	0.498	0.296	2.9698e-37
PNOC	7.50753e-43	1.65944	0.085	0.021	4.47417e-37
OLA1	1.12449e-42	1.01866	0.332	0.169	6.70147e-37
PCYT1A	1.14672e-42	1.51929	0.152	0.053	6.83395e-37
TBC1D14	1.44198e-42	1.3083	0.193	0.076	8.59357e-37
NUDT8	1.63754e-42	2.35809	0.068	0.014	9.75905e-37
PIP5K1A	1.85125e-42	1.51002	0.162	0.058	1.10327e-36
AAAS	1.8923e-42	2.1459	0.09	0.023	1.12773e-36
FYTTD1	1.99791e-42	1.11631	0.279	0.131	1.19067e-36
HIST1H3C	4.63389e-42	5.2824	0.01	0	2.7616e-36
SND1	4.74523e-42	0.950971	0.387	0.211	2.82796e-36
SOX4	4.74989e-42	1.7692	0.357	0.201	2.83073e-36
CLOCK	5.1902e-42	1.46204	0.163	0.059	3.09314e-36
DANT2	5.37823e-42	2.02323	0.081	0.019	3.2052e-36
TK1	7.0737e-42	2.10738	0.071	0.016	4.21563e-36
HPGDS	7.82483e-42	2.36283	0.049	0.008	4.66327e-36
ANP32A	9.67512e-42	0.911178	0.415	0.238	5.76596e-36
ADGRE3	1.16796e-41	2.12348	0.073	0.016	6.96056e-36
GSTP1	1.193e-41	0.943304	0.701	0.548	7.10975e-36
RUBCN	1.4083e-41	1.46593	0.159	0.057	8.3929e-36
HIST1H3F	1.50244e-41	5.0215	0.014	0.001	8.9539e-36
PLP2	1.7146e-41	1.24648	0.218	0.092	1.02183e-35
ERBIN	2.38223e-41	0.8446	0.437	0.254	1.41971e-35
KNL1	2.47573e-41	2.64259	0.052	0.009	1.47543e-35
WHAMM	3.49666e-41	1.26332	0.257	0.119	2.08386e-35
NUSAP1	4.00689e-41	2.02908	0.096	0.026	2.38794e-35
ANTXR2	4.50514e-41	1.02335	0.285	0.137	2.68488e-35
ACADM	5.56786e-41	1.3363	0.198	0.081	3.31821e-35
DIAPH2	7.67127e-41	0.973987	0.366	0.198	4.57175e-35
IL23R	8.00177e-41	1.64218	0.103	0.029	4.76872e-35
GLS	8.81899e-41	1.02061	0.5	0.316	5.25574e-35
PRSS22	9.77885e-41	5.07595	0.011	0	5.82779e-35
RARG	1.21039e-40	2.37742	0.057	0.011	7.21343e-35
IVNS1ABP	1.29118e-40	0.765843	0.364	0.196	7.69489e-35
STK32C	1.32243e-40	1.54163	0.145	0.05	7.88113e-35
RC3H1	2.0265e-40	1.00015	0.36	0.193	1.20771e-34
CACNA2D3	2.02952e-40	1.4184	0.193	0.079	1.20951e-34
ZCCHC8	2.47469e-40	1.3544	0.175	0.067	1.47481e-34
TUBGCP3	3.58558e-40	1.47727	0.149	0.053	2.13685e-34
XYLT1	4.18231e-40	0.861208	0.474	0.287	2.49248e-34
IQGAP3	4.68612e-40	3.77933	0.02	0.002	2.79273e-34
SUMF1	5.60057e-40	1.20187	0.256	0.119	3.3377e-34
NLK	6.12135e-40	1.18035	0.199	0.081	3.64807e-34
AFTPH	7.32177e-40	1.01065	0.287	0.139	4.36347e-34
STAU2	7.77902e-40	1.04305	0.244	0.11	4.63597e-34
CENPF	9.14415e-40	2.26953	0.096	0.027	5.44953e-34
ESYT1	9.34693e-40	1.57605	0.135	0.045	5.57038e-34
TPM4	1.01825e-39	0.905788	0.497	0.314	6.06836e-34
CYB5A	1.15537e-39	1.39902	0.168	0.064	6.88555e-34
SQLE	1.38559e-39	1.54165	0.147	0.052	8.25753e-34
ZNF618	1.40161e-39	1.65976	0.113	0.035	8.35302e-34
A4GALT	1.97513e-39	2.43735	0.058	0.012	1.17709e-33
MTREX	2.0837e-39	1.10857	0.244	0.11	1.2418e-33
ASXL2	2.21294e-39	1.16474	0.201	0.083	1.31882e-33
RUFY3	2.31902e-39	0.984419	0.314	0.159	1.38204e-33
KLF12	2.48527e-39	0.796115	0.35	0.182	1.48111e-33
VAMP8	2.87018e-39	0.981819	0.606	0.445	1.71051e-33
HMGA1P4	3.18776e-39	1.92598	0.088	0.023	1.89977e-33
UCP2	3.23202e-39	1.09647	0.405	0.242	1.92615e-33
GINS2	3.46277e-39	2.56363	0.049	0.009	2.06367e-33
PTPN22	6.24876e-39	0.536307	0.314	0.153	3.724e-33
OLFM4	6.32695e-39	3.97641	0.013	0.001	3.7706e-33
SPINT2	6.65211e-39	1.15997	0.421	0.263	3.96438e-33
IKZF1	6.67247e-39	0.876523	0.48	0.298	3.97651e-33
EZH2	9.19344e-39	1.22377	0.265	0.127	5.47891e-33
TNRC18	1.06746e-38	1.24016	0.227	0.101	6.36161e-33
ARHGAP17	1.24141e-38	1.26111	0.19	0.077	7.39826e-33
HILPDA	1.46158e-38	2.75244	0.058	0.012	8.71043e-33
TBXAS1	2.02388e-38	0.958866	0.44	0.268	1.20615e-32
USP22	2.32647e-38	1.15324	0.236	0.107	1.38648e-32
SYTL1	3.6204e-38	1.73851	0.105	0.032	2.15761e-32
ERCC6	4.50339e-38	1.82983	0.109	0.034	2.68383e-32
HIST1H2AJ	4.51249e-38	4.51117	0.015	0.001	2.68925e-32
KMT2C	4.80692e-38	0.694922	0.566	0.381	2.86472e-32
H3F3A	5.62446e-38	0.92656	0.548	0.381	3.35194e-32
REPIN1	6.2573e-38	1.41424	0.16	0.06	3.72909e-32
ITGB1	8.14162e-38	0.662491	0.47	0.281	4.85206e-32
MIA2	1.00303e-37	1.25169	0.183	0.074	5.97766e-32
ACOXL	1.11768e-37	3.16615	0.025	0.003	6.6609e-32
ELMSAN1	1.24094e-37	1.64747	0.145	0.052	7.39548e-32
EPB41L2	2.28267e-37	0.706559	0.334	0.173	1.36038e-31
SLC8A1-AS1	2.67842e-37	1.43296	0.162	0.062	1.59622e-31
BRCA1	3.76279e-37	2.24866	0.066	0.015	2.24246e-31
LINC00298	3.97017e-37	2.55993	0.046	0.008	2.36606e-31
GADD45A	4.22274e-37	2.0689	0.266	0.138	2.51658e-31
AMOT	4.64274e-37	3.657	0.02	0.002	2.76688e-31
AP3B1	5.849e-37	0.852534	0.395	0.227	3.48576e-31
UBE2E1	5.90288e-37	0.978271	0.349	0.192	3.51787e-31
HIST1H1B	6.29014e-37	3.97641	0.029	0.004	3.74866e-31
CDK6	7.50626e-37	0.865057	0.279	0.136	4.47342e-31
CDYL2	7.70895e-37	2.08816	0.075	0.019	4.59421e-31
ZNF710	7.8616e-37	1.35403	0.185	0.077	4.68518e-31
ZCCHC7	8.49515e-37	0.780027	0.389	0.218	5.06275e-31
ELOVL5	1.06956e-36	0.87533	0.471	0.295	6.37413e-31
ZNF827	1.31868e-36	1.23365	0.166	0.065	7.85876e-31
TTC17	1.51963e-36	0.842883	0.328	0.172	9.05633e-31
TYK2	1.52683e-36	1.5528	0.141	0.051	9.09928e-31
ARHGAP11B	2.26237e-36	3.02091	0.034	0.005	1.34828e-30
PI4KA	2.3392e-36	1.1376	0.227	0.103	1.39406e-30
FAF1	2.35639e-36	0.975921	0.37	0.21	1.40431e-30
RBBP7	2.42552e-36	1.18426	0.242	0.114	1.44551e-30
CBX5	2.69838e-36	1.3419	0.182	0.075	1.60812e-30
GALNT1	2.86527e-36	0.986648	0.313	0.164	1.70758e-30
CTNNBIP1	4.2458e-36	1.481	0.164	0.065	2.53032e-30
CBFB	4.653e-36	1.20168	0.22	0.099	2.77299e-30
MYO1D	8.33223e-36	1.4314	0.177	0.073	4.96566e-30
NF1	9.56411e-36	0.853735	0.346	0.189	5.69981e-30
FIRRE	1.10705e-35	2.38136	0.05	0.01	6.59754e-30
NEIL3	1.47962e-35	3.54197	0.02	0.002	8.81793e-30
AGFG1	1.49372e-35	1.10794	0.278	0.141	8.90197e-30
DBNDD2	1.82337e-35	2.11048	0.064	0.015	1.08665e-29
LILRB1	1.88813e-35	1.24256	0.185	0.078	1.12525e-29
EHBP1L1	2.09319e-35	1.12256	0.221	0.1	1.24746e-29
CENPE	2.26745e-35	2.49739	0.068	0.016	1.35131e-29
TRAF3	2.38276e-35	0.966363	0.308	0.162	1.42002e-29
TMEM164	3.58021e-35	1.62809	0.131	0.046	2.13366e-29
ZFAND3	3.95244e-35	0.774876	0.522	0.352	2.35549e-29
PPCDC	4.71897e-35	1.68222	0.146	0.055	2.81231e-29
DOCK10	6.25741e-35	0.62512	0.511	0.328	3.72916e-29
CSNK1A1	6.46434e-35	0.645628	0.575	0.393	3.85247e-29
VGLL3	6.7278e-35	3.40667	0.024	0.003	4.00949e-29
FBXL17	8.22874e-35	0.899015	0.343	0.189	4.90398e-29
RASGRP3	8.8508e-35	1.25191	0.156	0.06	5.27471e-29
TMCC1	8.99407e-35	0.972956	0.216	0.097	5.36009e-29
TFAM	9.60948e-35	1.21865	0.2	0.088	5.72685e-29
TCAIM	1.33126e-34	1.49056	0.128	0.045	7.93378e-29
CNTLN	1.33325e-34	1.36412	0.152	0.059	7.94563e-29
PLD4	1.53519e-34	1.01944	0.281	0.143	9.14906e-29
SAMMSON	1.73737e-34	4.1002	0.013	0.001	1.0354e-28
TANC2	2.02362e-34	0.958272	0.237	0.111	1.20599e-28
ARID2	2.07706e-34	0.898789	0.34	0.187	1.23784e-28
H2AFZ	2.81842e-34	1.2686	0.234	0.111	1.67966e-28
CAP1	2.85352e-34	0.770342	0.539	0.364	1.70058e-28
KIF4A	2.98306e-34	3.02864	0.027	0.003	1.77778e-28
SH3YL1	3.2194e-34	1.46017	0.13	0.046	1.91862e-28
ZNF148	5.0072e-34	0.862194	0.306	0.161	2.98408e-28
PALLD	5.23205e-34	1.26478	0.211	0.096	3.11808e-28
ACTB	5.93508e-34	0.461467	0.974	0.84	3.53706e-28
COP1	5.94468e-34	0.727175	0.407	0.243	3.54278e-28
SNHG5	1.11309e-33	0.946243	0.335	0.186	6.63355e-28
CLECL1	1.16192e-33	2.1562	0.057	0.013	6.92454e-28
KCNMB1	1.19209e-33	1.68947	0.107	0.035	7.10436e-28
TCF20	1.89535e-33	1.42955	0.131	0.047	1.12955e-27
FANCI	2.6468e-33	2.17965	0.068	0.017	1.57738e-27
HIC1	4.99149e-33	1.4516	0.191	0.086	2.97472e-27
EPS8L3	8.3692e-33	3.21415	0.023	0.003	4.98769e-27
SEPTIN9	8.5081e-33	0.776152	0.378	0.218	5.07047e-27
PARP4	1.00591e-32	0.942061	0.253	0.125	5.99477e-27
GPATCH2	1.06354e-32	1.2211	0.169	0.07	6.33828e-27
SH3RF1	1.08436e-32	1.39701	0.13	0.047	6.46233e-27
TMED3	1.20778e-32	1.27212	0.175	0.074	7.19786e-27
SNX21	1.32693e-32	2.50609	0.039	0.007	7.90795e-27
NEK6	2.10579e-32	1.7516	0.103	0.034	1.25496e-26
ADRA2C	2.48551e-32	3.73491	0.013	0.001	1.48126e-26
PPHLN1	2.50091e-32	0.804862	0.332	0.182	1.49044e-26
SPIB	3.83247e-32	1.41658	0.156	0.063	2.28399e-26
GFPT1	4.73451e-32	1.29073	0.167	0.07	2.82157e-26
FBXO33	5.56205e-32	1.11572	0.25	0.125	3.31475e-26
UBE2C	6.22415e-32	2.15588	0.049	0.01	3.70933e-26
CDKL5	6.71519e-32	1.52605	0.107	0.036	4.00197e-26
ACTG1	7.478e-32	0.925782	0.849	0.681	4.45657e-26
LSP1	9.46062e-32	0.817712	0.545	0.383	5.63813e-26
TCERG1	9.79453e-32	0.975784	0.264	0.135	5.83713e-26
ARF3	1.00692e-31	1.07035	0.227	0.109	6.0008e-26
ARPC5	1.08579e-31	0.6564	0.613	0.44	6.47088e-26
ZMYND8	1.09602e-31	1.04863	0.235	0.115	6.5318e-26
PDSS2	1.12693e-31	1.10251	0.194	0.087	6.71603e-26
NCAPG	1.13048e-31	2.57552	0.036	0.006	6.73717e-26
SIK2	1.15666e-31	0.995084	0.242	0.119	6.89319e-26
DENND4C	1.21452e-31	1.11817	0.23	0.112	7.23801e-26
ORAI2	1.47751e-31	1.35873	0.168	0.071	8.80533e-26
TIGAR	1.61162e-31	1.23747	0.184	0.081	9.60458e-26
NUCKS1	1.98167e-31	0.864009	0.472	0.311	1.18099e-25
AVL9	3.36863e-31	1.12998	0.177	0.077	2.00756e-25
GTSE1	4.41214e-31	2.57437	0.037	0.007	2.62945e-25
ACAP2	4.58761e-31	0.746632	0.407	0.249	2.73402e-25
GSTM3	5.17487e-31	2.98441	0.117	0.043	3.08401e-25
SELENOH	5.20381e-31	0.861213	0.439	0.291	3.10125e-25
ZNF644	5.26824e-31	0.855009	0.408	0.255	3.13965e-25
ZHX3	5.40303e-31	1.61248	0.078	0.022	3.21998e-25
DEK	6.85186e-31	0.752876	0.522	0.356	4.08342e-25
EXO1	7.2325e-31	3.47769	0.017	0.002	4.31026e-25
PREX1	7.36053e-31	0.689725	0.385	0.227	4.38657e-25
SP110	7.5191e-31	1.00969	0.224	0.107	4.48107e-25
PRKCE	7.65444e-31	0.966177	0.307	0.171	4.56172e-25
PIK3CG	8.80115e-31	1.29686	0.147	0.059	5.24512e-25
ZDHHC17	9.1753e-31	1.13183	0.186	0.083	5.46809e-25
ZNRF2	9.77157e-31	1.06616	0.231	0.114	5.82344e-25
IDO1	1.04548e-30	0.475419	0.233	0.11	6.23062e-25
S100Z	1.0751e-30	1.73289	0.101	0.034	6.40712e-25
SNRNP25	1.51473e-30	1.42671	0.163	0.07	9.02713e-25
USP34	1.51597e-30	0.468051	0.515	0.328	9.03456e-25
LINC01924	1.90314e-30	4.29834	0.01	0.001	1.13419e-24
FSD1	2.1512e-30	2.28894	0.048	0.01	1.28202e-24
UPF2	2.36803e-30	0.73308	0.389	0.233	1.41125e-24
PPP1R12A	2.42436e-30	0.581166	0.463	0.294	1.44482e-24
PLEKHH1	2.76241e-30	3.47769	0.017	0.002	1.64628e-24
ASCC3	3.52636e-30	0.874494	0.272	0.142	2.10156e-24
LINC02346	3.7845e-30	2.93845	0.023	0.003	2.2554e-24
DLGAP5	3.81716e-30	2.65716	0.029	0.004	2.27486e-24
PSIP1	4.03956e-30	0.950598	0.301	0.166	2.40741e-24
ACAT2	4.54349e-30	1.31238	0.185	0.084	2.70773e-24
DHFR	5.23856e-30	1.78168	0.075	0.021	3.12196e-24
GIT2	5.38259e-30	1.06972	0.205	0.097	3.2078e-24
HIST1H4D	5.42665e-30	4.4061	0.013	0.001	3.23406e-24
ATP8A1	5.71504e-30	0.640726	0.242	0.118	3.40592e-24
SIGLEC6	6.49811e-30	3.50064	0.019	0.002	3.8726e-24
ANKRD11	7.498e-30	0.590222	0.551	0.382	4.46849e-24
NEDD4L	8.47124e-30	1.27654	0.13	0.05	5.04851e-24
HMBOX1	8.96424e-30	0.954047	0.228	0.112	5.34231e-24
TRPM4	9.38041e-30	2.14481	0.055	0.013	5.59033e-24
GPAT3	1.02131e-29	1.15928	0.198	0.093	6.08657e-24
ZNF93	1.033e-29	2.09651	0.052	0.012	6.15626e-24
TBCK	1.06779e-29	1.07485	0.181	0.081	6.36361e-24
CHD9	1.07434e-29	0.791588	0.409	0.255	6.40262e-24
SUFU	1.33463e-29	1.57307	0.104	0.036	7.95385e-24
FNDC4	1.77758e-29	2.9122	0.025	0.003	1.05936e-23
ERVMER61-1	2.23839e-29	1.65716	0.082	0.025	1.33399e-23
NME4	2.33903e-29	1.48326	0.137	0.055	1.39396e-23
HMMR	2.63314e-29	2.43293	0.043	0.009	1.56924e-23
AHR	3.43547e-29	0.68892	0.558	0.408	2.0474e-23
SLC39A10	3.6123e-29	0.962349	0.249	0.128	2.15278e-23
SAMM50	3.80901e-29	1.38079	0.132	0.051	2.27001e-23
NME2	4.24529e-29	1.22887	0.309	0.176	2.53001e-23
KYNU	4.73597e-29	0.612294	0.308	0.169	2.82244e-23
AGFG2	5.09888e-29	2.30696	0.046	0.01	3.03872e-23
SMOX	5.11212e-29	1.73046	0.079	0.024	3.04661e-23
FARS2	5.25948e-29	0.883267	0.252	0.13	3.13443e-23
TOPBP1	5.62451e-29	1.29955	0.137	0.054	3.35197e-23
SNX20	5.99296e-29	1.44719	0.118	0.044	3.57155e-23
BZW2	6.11297e-29	0.994346	0.229	0.114	3.64307e-23
SLC38A1	6.4971e-29	0.490567	0.562	0.375	3.872e-23
CCDC91	7.46858e-29	0.638796	0.4	0.243	4.45096e-23
ATAD5	9.60718e-29	1.66156	0.093	0.031	5.72548e-23
PKD2	1.04682e-28	1.29977	0.135	0.054	6.23862e-23
SCPEP1	1.06045e-28	1.05491	0.244	0.127	6.31983e-23
MARCHF3	1.25586e-28	2.45885	0.036	0.007	7.48439e-23
TMEM265	1.48658e-28	2.74375	0.027	0.004	8.85941e-23
RASD1	1.53217e-28	1.32325	0.094	0.031	9.1311e-23
USP49	1.6713e-28	1.97773	0.054	0.013	9.96027e-23
NHSL1	1.87009e-28	1.04389	0.173	0.077	1.11449e-22
TBC1D12	2.21365e-28	1.42893	0.139	0.057	1.31924e-22
PFDN2	2.41037e-28	0.879822	0.345	0.207	1.43648e-22
UST	2.65008e-28	0.687471	0.304	0.168	1.57934e-22
DHTKD1	3.24169e-28	1.42892	0.119	0.045	1.93191e-22
RCOR1	3.31253e-28	0.853144	0.337	0.198	1.97413e-22
LRGUK	3.63025e-28	3.16034	0.02	0.002	2.16348e-22
STRBP	3.7292e-28	1.09217	0.19	0.089	2.22244e-22
BLMH	4.42769e-28	1.52198	0.096	0.033	2.63871e-22
MFAP3L	5.14136e-28	2.96289	0.022	0.003	3.06403e-22
AKAP10	5.72183e-28	1.17264	0.159	0.069	3.40997e-22
RFX7	5.79442e-28	0.89857	0.216	0.105	3.45323e-22
FASN	5.87201e-28	2.02908	0.053	0.013	3.49947e-22
XRCC5	5.99171e-28	0.696127	0.463	0.311	3.57081e-22
DGLUCY	6.30855e-28	1.17315	0.157	0.068	3.75963e-22
DNAJC5B	6.34302e-28	2.36514	0.051	0.012	3.78018e-22
CUX2	6.47961e-28	3.49992	0.019	0.002	3.86157e-22
SLC29A1	6.97225e-28	1.82468	0.068	0.019	4.15517e-22
MAN1A2	7.12709e-28	0.876278	0.258	0.136	4.24745e-22
VOPP1	7.98845e-28	0.779738	0.374	0.232	4.76078e-22
CCT2	8.36378e-28	0.887009	0.341	0.206	4.98446e-22
COA1	8.47099e-28	0.721136	0.268	0.141	5.04835e-22
TMEM14C	9.93739e-28	0.964832	0.408	0.28	5.92227e-22
SMC1A	1.09335e-27	1.07232	0.233	0.12	6.51593e-22
NDUFB6	1.129e-27	1.07852	0.226	0.115	6.72839e-22
MCM7	1.21718e-27	1.56473	0.113	0.042	7.25391e-22
PIK3AP1	1.40191e-27	0.990346	0.242	0.126	8.35477e-22
ABHD3	1.48748e-27	1.36828	0.197	0.096	8.86478e-22
FAM118A	1.51897e-27	1.22082	0.182	0.085	9.05241e-22
USP54	1.61224e-27	1.93761	0.055	0.014	9.60829e-22
HMGN1	2.06007e-27	0.817494	0.519	0.385	1.22771e-21
GMDS-DT	2.06657e-27	0.806854	0.235	0.119	1.23159e-21
GINS1	2.11112e-27	2.97834	0.023	0.003	1.25814e-21
STK3	2.47038e-27	0.791006	0.221	0.109	1.47224e-21
UBXN2A	2.9142e-27	1.08588	0.18	0.083	1.73674e-21
CASC4	3.42258e-27	1.02781	0.16	0.07	2.03971e-21
GPR82	3.64568e-27	1.36517	0.113	0.043	2.17267e-21
ANKRD17	3.76449e-27	0.753947	0.346	0.208	2.24348e-21
SCMH1	4.74111e-27	0.904889	0.22	0.109	2.8255e-21
TENT2	4.94768e-27	0.838102	0.315	0.183	2.94861e-21
GSR	5.30489e-27	1.42729	0.112	0.042	3.16149e-21
GSTCD	5.55193e-27	1.68275	0.074	0.022	3.30872e-21
SMC2	7.04206e-27	1.47987	0.132	0.054	4.19677e-21
PIK3CA	7.11205e-27	0.960407	0.188	0.088	4.23848e-21
ACPP	7.33968e-27	2.54544	0.031	0.005	4.37414e-21
BEND5	7.87053e-27	2.3617	0.038	0.008	4.69051e-21
DOCK2	8.44031e-27	0.624011	0.463	0.309	5.03007e-21
ASMTL	9.48356e-27	1.20137	0.145	0.061	5.6518e-21
FLG-AS1	1.14412e-26	2.7754	0.028	0.005	6.81845e-21
TRAPPC8	1.16891e-26	1.07671	0.168	0.076	6.96621e-21
UEVLD	1.43152e-26	1.56888	0.085	0.028	8.53127e-21
UBAC2	1.53357e-26	0.715036	0.419	0.271	9.13942e-21
GSN-AS1	1.63511e-26	3.52341	0.014	0.001	9.74456e-21
HECTD4	1.70315e-26	1.04264	0.182	0.086	1.015e-20
DNAJC4	2.29531e-26	1.0652	0.234	0.124	1.36791e-20
RAP1GDS1	2.32507e-26	0.518683	0.299	0.164	1.38565e-20
PSMA6	2.63831e-26	1.04253	0.219	0.112	1.57232e-20
WDR7	2.73449e-26	1.04112	0.196	0.096	1.62964e-20
MSMO1	2.77279e-26	1.68585	0.084	0.028	1.65247e-20
AFDN	2.78487e-26	1.2323	0.129	0.052	1.65967e-20
GALNT12	3.43217e-26	2.64461	0.03	0.005	2.04543e-20
NEMF	3.68918e-26	0.754635	0.314	0.182	2.19859e-20
CDC123	3.86336e-26	0.937927	0.206	0.103	2.3024e-20
UCHL3	4.00182e-26	1.09878	0.193	0.094	2.38492e-20
CCND2	4.00682e-26	0.908979	0.225	0.115	2.38789e-20
ADAM9	4.13601e-26	1.25152	0.152	0.067	2.46489e-20
ADGRB1	4.26819e-26	3.98079	0.01	0.001	2.54366e-20
RMRP	4.57363e-26	2.14213	0.045	0.01	2.72569e-20
PBRM1	4.98224e-26	0.822735	0.297	0.17	2.9692e-20
ITFG1	5.97454e-26	0.762876	0.299	0.17	3.56057e-20
CDK8	6.22507e-26	1.1535	0.148	0.064	3.70988e-20
SHCBP1	7.04538e-26	2.00241	0.049	0.012	4.19875e-20
FAM53B	7.31099e-26	1.25172	0.155	0.069	4.35705e-20
VTI1A	8.71385e-26	0.721101	0.326	0.193	5.19309e-20
RAB11FIP1	9.30295e-26	0.587121	0.537	0.384	5.54417e-20
FBXO42	9.31286e-26	1.22645	0.141	0.06	5.55007e-20
MRTFA	9.57614e-26	0.793677	0.284	0.16	5.70698e-20
CSNK2A1	1.08688e-25	1.04896	0.206	0.104	6.47734e-20
SFMBT2	1.23292e-25	0.857959	0.359	0.227	7.34767e-20
MAP3K20-AS1	1.28821e-25	2.92067	0.021	0.003	7.67718e-20
PITPNC1	1.42784e-25	0.28752	0.331	0.189	8.50932e-20
ITGB1BP2	1.43823e-25	3.31265	0.017	0.002	8.57126e-20
FAM49A	1.61628e-25	0.546566	0.305	0.169	9.63237e-20
TLN1	1.6502e-25	0.70912	0.437	0.295	9.83449e-20
CEACAM1	2.02814e-25	2.06538	0.055	0.014	1.20868e-19
ZNF362	2.1363e-25	1.63677	0.075	0.023	1.27315e-19
KTN1	2.25247e-25	0.498217	0.516	0.347	1.34238e-19
BUB1	2.61193e-25	2.5761	0.029	0.005	1.5566e-19
MBNL3	2.62379e-25	1.54722	0.095	0.034	1.56367e-19
NUP210	2.82447e-25	1.23536	0.149	0.066	1.68327e-19
E2F7	2.94062e-25	2.70493	0.025	0.004	1.75249e-19
FANCA	2.9644e-25	2.00029	0.059	0.016	1.76666e-19
VPS41	3.16469e-25	0.934326	0.249	0.135	1.88602e-19
TBCA	3.34128e-25	0.551241	0.499	0.343	1.99126e-19
DTX1	3.40007e-25	2.13878	0.041	0.009	2.0263e-19
C2CD2L	3.62922e-25	1.80719	0.07	0.021	2.16286e-19
ERC1	3.65828e-25	0.7282	0.3	0.173	2.18018e-19
WSB2	3.66366e-25	1.51936	0.09	0.031	2.18339e-19
SETD3	4.4153e-25	1.08701	0.167	0.077	2.63134e-19
ATP5PF	4.59517e-25	0.814315	0.447	0.32	2.73853e-19
RNF2	4.90838e-25	1.20139	0.157	0.071	2.92519e-19
WDR91	5.49575e-25	1.53892	0.095	0.034	3.27524e-19
CKS1B	5.80484e-25	1.54898	0.127	0.053	3.45944e-19
GNL3	6.39824e-25	1.31722	0.25	0.142	3.81308e-19
CHEK1	7.81659e-25	1.90122	0.048	0.012	4.65836e-19
WAPL	8.40429e-25	0.821079	0.273	0.154	5.0086e-19
PHTF2	8.54919e-25	0.901778	0.215	0.11	5.09496e-19
GSK3B	8.84949e-25	0.740074	0.308	0.18	5.27393e-19
MZT2A	1.02714e-24	0.854443	0.281	0.162	6.12133e-19
PLA2R1	1.18555e-24	3.10561	0.027	0.005	7.06538e-19
CCNB2	1.21054e-24	2.23765	0.04	0.009	7.21429e-19
NSFL1C	1.25069e-24	1.15455	0.17	0.081	7.45358e-19
CLASP2	1.43555e-24	0.58351	0.34	0.202	8.55526e-19
MYL6B	1.49214e-24	1.50051	0.091	0.032	8.89255e-19
PDS5A	1.57617e-24	0.71675	0.327	0.196	9.39331e-19
DCTPP1	1.61383e-24	1.26461	0.144	0.064	9.61778e-19
REPS1	1.81766e-24	1.03962	0.19	0.094	1.08325e-18
PPEF1	1.848e-24	3.24137	0.014	0.001	1.10133e-18
MCM4	1.87701e-24	1.8757	0.062	0.018	1.11862e-18
MYO1E	1.99241e-24	0.92638	0.165	0.077	1.18739e-18
CASP3	2.00746e-24	1.31781	0.189	0.096	1.19636e-18
GAMT	2.59605e-24	1.92238	0.062	0.018	1.54713e-18
RNF111	2.66708e-24	0.82611	0.217	0.112	1.58947e-18
PLCB2	2.83776e-24	1.19814	0.137	0.059	1.69118e-18
CIP2A	2.85112e-24	1.96239	0.054	0.014	1.69915e-18
CEP55	3.59443e-24	2.34946	0.033	0.006	2.14213e-18
CDCA8	3.62489e-24	2.73747	0.024	0.004	2.16028e-18
HIST1H3I	4.46659e-24	3.95257	0.011	0.001	2.6619e-18
SWAP70	4.8982e-24	0.940507	0.19	0.094	2.91912e-18
FHIT	5.31742e-24	0.766068	0.264	0.149	3.16896e-18
KDM4C	5.79791e-24	0.771342	0.298	0.174	3.45531e-18
SORT1	6.26523e-24	1.10096	0.117	0.047	3.73381e-18
DLG1	6.84301e-24	0.783989	0.249	0.136	4.07814e-18
METTL15	6.98551e-24	0.975556	0.176	0.085	4.16307e-18
PLBD1	7.8705e-24	1.01562	0.254	0.144	4.69048e-18
BBX	9.24701e-24	0.647079	0.419	0.276	5.51083e-18
ZWINT	9.73808e-24	2.05703	0.054	0.015	5.80349e-18
UBE2E3	9.9202e-24	0.87528	0.218	0.114	5.91202e-18
MAD2L1	1.02191e-23	1.8058	0.066	0.02	6.09015e-18
REST	1.08201e-23	0.951639	0.185	0.091	6.4483e-18
CDCA2	1.13322e-23	2.72047	0.026	0.004	6.7535e-18
RAB3IP	1.20569e-23	1.28445	0.098	0.037	7.18539e-18
ANKIB1	1.23698e-23	0.768967	0.232	0.123	7.37189e-18
CAMKMT	1.25253e-23	0.886967	0.21	0.109	7.46457e-18
SERBP1	1.3811e-23	0.693771	0.548	0.419	8.23076e-18
ATF7IP	1.57137e-23	0.585114	0.416	0.269	9.36472e-18
CEP152	1.76579e-23	1.48167	0.086	0.03	1.05234e-17
ATOX1	2.14804e-23	0.658296	0.339	0.208	1.28014e-17
FANCL	2.55713e-23	1.52136	0.083	0.029	1.52394e-17
MTF2	2.62272e-23	0.877937	0.207	0.107	1.56303e-17
AMBRA1	2.83369e-23	1.00999	0.162	0.076	1.68876e-17
NCAPG2	2.87741e-23	1.99349	0.057	0.016	1.71482e-17
MCM10	2.98459e-23	3.10195	0.018	0.002	1.77869e-17
ST3GAL6-AS1	3.41416e-23	3.75402	0.01	0.001	2.03469e-17
ZNF131	3.84803e-23	0.769417	0.257	0.144	2.29327e-17
PDGFRB	5.06094e-23	2.20684	0.035	0.007	3.01611e-17
NCEH1	5.08282e-23	1.47241	0.108	0.043	3.02915e-17
FRG1-DT	5.13537e-23	2.42251	0.031	0.006	3.06047e-17
HMGCR	5.13711e-23	1.30469	0.127	0.054	3.0615e-17
RASGEF1B	5.74402e-23	0.745193	0.456	0.321	3.42319e-17
SMARCC1	5.8726e-23	0.752297	0.328	0.203	3.49982e-17
BNC2	5.91838e-23	1.16172	0.08	0.027	3.52711e-17
WNK1	6.16219e-23	0.611176	0.39	0.251	3.6724e-17
VPS45	7.60669e-23	1.36415	0.1	0.039	4.53327e-17
DEPDC1	7.93177e-23	3.10326	0.017	0.002	4.727e-17
CBR4	8.73204e-23	1.07595	0.13	0.056	5.20393e-17
POM121	9.2226e-23	1.0626	0.182	0.092	5.49628e-17
L3MBTL3	9.27349e-23	1.27455	0.1	0.039	5.52661e-17
NCAPD3	1.18404e-22	1.34436	0.104	0.041	7.05639e-17
UBE2S	1.23016e-22	1.53689	0.259	0.157	7.33125e-17
CDK1	1.26269e-22	1.93336	0.051	0.014	7.52513e-17
CHODL	1.29809e-22	2.21857	0.046	0.011	7.73607e-17
HIST1H4F	1.41061e-22	3.68363	0.011	0.001	8.40665e-17
ZMYM6	1.51929e-22	1.19369	0.123	0.053	9.05434e-17
RELCH	1.6337e-22	0.919238	0.178	0.088	9.73616e-17
CDV3	1.65907e-22	1.07927	0.4	0.28	9.88734e-17
ABHD6	1.67455e-22	1.65253	0.091	0.034	9.97961e-17
BRCA2	1.76035e-22	1.21036	0.124	0.053	1.0491e-16
PRKDC	1.80482e-22	0.710443	0.32	0.198	1.0756e-16
ARL17A	2.23264e-22	1.42719	0.091	0.034	1.33056e-16
RNF144B	2.24034e-22	0.911761	0.497	0.356	1.33515e-16
YEATS2	2.24252e-22	1.22334	0.121	0.052	1.33645e-16
B4GALT6	2.41678e-22	1.56257	0.066	0.021	1.4403e-16
SPATS2L	2.64402e-22	0.718398	0.309	0.189	1.57573e-16
CELF2	2.68631e-22	0.551958	0.733	0.606	1.60093e-16
KLF13	2.98255e-22	0.811303	0.257	0.146	1.77747e-16
HNRNPD	3.16815e-22	0.57026	0.498	0.36	1.88809e-16
TCTN3	3.24645e-22	0.988617	0.217	0.117	1.93475e-16
LINC01515	3.49884e-22	2.45243	0.03	0.006	2.08516e-16
FAR2	3.54755e-22	1.1495	0.118	0.05	2.11419e-16
GNB1	3.96987e-22	0.539217	0.47	0.324	2.36587e-16
IGFBP6	4.01881e-22	1.3472	0.039	0.009	2.39504e-16
RPS19	4.32563e-22	0.476541	0.964	0.858	2.5779e-16
KIAA0825	5.05972e-22	0.875843	0.093	0.035	3.01538e-16
WDR70	5.42888e-22	0.734074	0.28	0.165	3.23538e-16
CDT1	5.67845e-22	2.50404	0.03	0.006	3.38412e-16
PRMT2	5.68704e-22	0.532893	0.381	0.242	3.38924e-16
PCNA	6.06622e-22	1.40664	0.129	0.057	3.61521e-16
FAM189A2	6.09763e-22	2.01321	0.039	0.009	3.63393e-16
MYO1B	6.72374e-22	1.47589	0.082	0.029	4.00707e-16
GCHFR	7.21968e-22	1.55984	0.105	0.043	4.30263e-16
ABI3	7.50142e-22	0.841388	0.213	0.113	4.47053e-16
ZNF217	7.50643e-22	0.822129	0.237	0.132	4.47351e-16
ST3GAL5	1.04068e-21	1.05374	0.138	0.062	6.20203e-16
LCOR	1.06212e-21	0.732542	0.295	0.177	6.3298e-16
PHGDH	1.15285e-21	2.72545	0.025	0.004	6.87052e-16
PITPNM2	1.17376e-21	1.58288	0.072	0.024	6.99509e-16
HIPK2	1.31648e-21	0.368458	0.398	0.253	7.84568e-16
CYTH4	1.70812e-21	1.13511	0.144	0.067	1.01796e-15
PLEKHO1	1.78677e-21	0.69423	0.355	0.227	1.06484e-15
GYPE	1.93868e-21	2.06618	0.041	0.01	1.15537e-15
MTAP	2.0063e-21	1.06383	0.147	0.069	1.19567e-15
COX17	2.09813e-21	0.757244	0.332	0.211	1.2504e-15
SPTY2D1	2.25669e-21	1.07474	0.224	0.126	1.34489e-15
POLD3	2.39448e-21	1.3896	0.089	0.034	1.42701e-15
NHLRC2	2.79273e-21	1.2812	0.107	0.044	1.66435e-15
KIF2C	2.92965e-21	2.67873	0.024	0.004	1.74595e-15
GPC4	4.11618e-21	2.19059	0.034	0.008	2.45307e-15
BMP2K	4.19466e-21	0.6657	0.25	0.143	2.49984e-15
RAB11FIP4	4.23838e-21	1.54007	0.071	0.024	2.52589e-15
DPH6-DT	4.31596e-21	2.26345	0.033	0.007	2.57213e-15
DMAC1	4.373e-21	1.12362	0.155	0.075	2.60612e-15
HHEX	4.52645e-21	1.33898	0.1	0.04	2.69757e-15
WDHD1	5.1469e-21	2.08547	0.036	0.008	3.06734e-15
OSBPL11	5.63614e-21	1.08493	0.139	0.064	3.3589e-15
CDCA5	7.0929e-21	2.65886	0.021	0.003	4.22707e-15
KIAA0930	7.10569e-21	1.01964	0.175	0.089	4.23469e-15
SASH3	7.27375e-21	1.29204	0.106	0.044	4.33485e-15
DOP1A	7.53744e-21	1.06129	0.139	0.064	4.492e-15
HS2ST1	7.66699e-21	1.07681	0.136	0.062	4.5692e-15
2025-03-07	8.13677e-21	0.760981	0.21	0.113	4.84917e-15
EXOC4	8.27227e-21	0.563648	0.389	0.26	4.92993e-15
ARPC2	8.39348e-21	0.489178	0.735	0.587	5.00216e-15
FGD2	8.84885e-21	0.802981	0.228	0.127	5.27355e-15
RABEP1	8.8739e-21	0.843427	0.203	0.109	5.28847e-15
ABI2	9.24841e-21	1.05803	0.139	0.064	5.51166e-15
MAST2	9.34515e-21	1.37775	0.09	0.035	5.56932e-15
AVPI1	9.71989e-21	1.27356	0.168	0.086	5.79265e-15
LDHB	9.8159e-21	0.942094	0.408	0.293	5.84986e-15
MAPKAP1	1.07544e-20	0.804201	0.229	0.128	6.40917e-15
RPS6KA5	1.10578e-20	0.788203	0.224	0.124	6.59001e-15
UBE3C	1.11744e-20	0.903658	0.188	0.098	6.65947e-15
RPTOR	1.15591e-20	1.01393	0.14	0.065	6.88874e-15
MED14	1.34254e-20	1.09527	0.137	0.063	8.00095e-15
OTULIN	1.36998e-20	0.917385	0.216	0.119	8.16451e-15
SGMS2	1.56386e-20	1.54167	0.085	0.032	9.31997e-15
BIRC6	1.66446e-20	0.490338	0.448	0.305	9.91949e-15
HINT1	1.80815e-20	0.651496	0.609	0.513	1.07758e-14
CDK14	1.99669e-20	0.979398	0.172	0.087	1.18995e-14
PARPBP	2.0343e-20	1.99033	0.043	0.011	1.21236e-14
MTPN	2.03673e-20	0.573862	0.413	0.28	1.2138e-14
PRORP	2.08443e-20	0.942335	0.14	0.065	1.24223e-14
SRBD1	2.41771e-20	0.795007	0.192	0.101	1.44085e-14
YWHAQ	2.63354e-20	0.736473	0.414	0.292	1.56948e-14
STIL	2.6913e-20	2.34415	0.027	0.005	1.6039e-14
ITPR1	2.81473e-20	0.82427	0.28	0.17	1.67746e-14
HECTD1	3.62611e-20	0.676011	0.328	0.206	2.16101e-14
CNN2	3.84917e-20	0.902813	0.254	0.151	2.29394e-14
DEF6	4.17567e-20	1.04226	0.157	0.078	2.48852e-14
NPHP4	4.73353e-20	1.6886	0.073	0.026	2.82099e-14
RASSF6	5.11199e-20	2.59854	0.021	0.003	3.04653e-14
DOC2B	5.18321e-20	2.63854	0.021	0.003	3.08898e-14
ARID4B	5.5109e-20	0.335235	0.541	0.385	3.28426e-14
BANK1	5.79853e-20	0.41371	0.112	0.048	3.45568e-14
PPP1R14B	5.84835e-20	1.0254	0.263	0.164	3.48537e-14
ATG7	5.90102e-20	0.680536	0.238	0.136	3.51676e-14
SEMA7A	6.10449e-20	1.61498	0.074	0.026	3.63802e-14
RANBP1	6.32533e-20	1.24817	0.277	0.179	3.76963e-14
LINC00923	6.85879e-20	2.58562	0.02	0.003	4.08755e-14
DBI	7.40731e-20	0.79345	0.489	0.373	4.41444e-14
SYNGR2	8.11714e-20	0.744614	0.297	0.185	4.83747e-14
VAC14	8.22125e-20	0.767706	0.138	0.064	4.89952e-14
SHOC1	9.23726e-20	1.38779	0.054	0.016	5.50502e-14
ZNF367	9.67739e-20	2.18356	0.035	0.008	5.76732e-14
SESTD1	1.02304e-19	0.838228	0.195	0.105	6.09688e-14
ZNF407	1.08525e-19	0.749507	0.252	0.148	6.46764e-14
CCDC138	1.09049e-19	1.03289	0.141	0.067	6.49886e-14
H2AFV	1.12179e-19	0.919677	0.189	0.101	6.68542e-14
BFSP2	1.14316e-19	2.28781	0.026	0.005	6.81273e-14
LRMDA	1.19388e-19	0.618458	0.34	0.221	7.11503e-14
TST	1.19707e-19	1.3943	0.097	0.04	7.13405e-14
RPS6KA1	1.21086e-19	0.993764	0.142	0.068	7.21619e-14
RFC3	1.23511e-19	1.59964	0.072	0.026	7.36073e-14
ORC6	1.27197e-19	1.7948	0.055	0.017	7.58038e-14
PARP1	1.30467e-19	0.876063	0.205	0.113	7.7753e-14
GTF2F2	1.62913e-19	0.849406	0.202	0.111	9.70891e-14
ZNF608	1.64436e-19	1.55548	0.055	0.017	9.7997e-14
ST3GAL3	1.67122e-19	1.25407	0.103	0.044	9.95976e-14
WDR37	1.76462e-19	1.00921	0.149	0.073	1.05164e-13
SRI	2.23462e-19	0.861885	0.325	0.218	1.33174e-13
PRPF40A	2.24737e-19	0.58727	0.376	0.251	1.33934e-13
TRPC4AP	2.26843e-19	0.822108	0.189	0.101	1.35189e-13
SLC18B1	2.65868e-19	1.45737	0.074	0.027	1.58446e-13
STX7	2.75402e-19	0.738027	0.257	0.154	1.64128e-13
WDR27	2.81432e-19	1.22254	0.092	0.037	1.67722e-13
KBTBD8	2.88578e-19	1.2242	0.11	0.048	1.7198e-13
STMN1	3.03917e-19	1.41824	0.23	0.137	1.81122e-13
CCNA2	3.23059e-19	2.24393	0.027	0.005	1.9253e-13
GDE1	3.38572e-19	1.27219	0.115	0.052	2.01775e-13
DYM	3.41645e-19	0.585188	0.271	0.161	2.03606e-13
HMG20B	3.44084e-19	1.18147	0.131	0.062	2.05059e-13
CSNK1G1	3.62639e-19	0.979613	0.137	0.065	2.16118e-13
CC2D2B	3.67946e-19	1.67873	0.049	0.014	2.1928e-13
CORO1C	3.72665e-19	0.890946	0.179	0.095	2.22093e-13
ZFPM2	3.79945e-19	1.02546	0.068	0.024	2.26431e-13
KIF2A	3.89742e-19	0.596445	0.244	0.141	2.3227e-13
ZEB1-AS1	4.03268e-19	2.01202	0.036	0.009	2.40331e-13
ATXN10	4.14323e-19	0.757837	0.256	0.153	2.46919e-13
WDR55	4.39399e-19	1.51711	0.128	0.06	2.61863e-13
PCGF5	4.5689e-19	0.771766	0.261	0.157	2.72287e-13
BZW1	4.76308e-19	0.625189	0.446	0.324	2.83859e-13
EIF2B3	5.02823e-19	1.13582	0.117	0.053	2.99662e-13
HULC	5.042e-19	1.88656	0.037	0.009	3.00482e-13
SERPINB9	5.31833e-19	0.756703	0.461	0.34	3.1695e-13
WIPF1	5.90101e-19	0.812714	0.386	0.271	3.51675e-13
ASF1B	6.18358e-19	2.21521	0.032	0.007	3.68515e-13
KIAA1522	6.25451e-19	2.5674	0.02	0.003	3.72743e-13
VRK2	6.75218e-19	0.934743	0.178	0.095	4.02402e-13
ERCC1	6.79389e-19	0.730794	0.285	0.178	4.04887e-13
POC1A	7.01034e-19	2.3551	0.026	0.005	4.17787e-13
FSD1L	7.49994e-19	1.78253	0.046	0.013	4.46965e-13
STPG2	7.55523e-19	1.94365	0.034	0.008	4.5026e-13
PHIP	7.61799e-19	0.574192	0.345	0.224	4.54e-13
SLC2A1	7.6423e-19	1.51436	0.067	0.023	4.55449e-13
SPC25	7.77501e-19	2.46124	0.026	0.005	4.63358e-13
SBNO2	7.94134e-19	1.25466	0.097	0.041	4.7327e-13
CRISPLD1	8.21905e-19	2.65274	0.019	0.003	4.89821e-13
EVI5	8.84934e-19	0.948525	0.187	0.101	5.27383e-13
TCEA1	8.98844e-19	0.652321	0.328	0.213	5.35673e-13
ABHD18	9.10983e-19	0.998897	0.127	0.059	5.42908e-13
KATNBL1	9.3673e-19	0.824671	0.199	0.11	5.58252e-13
FAM81A	9.63409e-19	2.79797	0.018	0.003	5.74151e-13
MIS18BP1	1.00657e-18	0.435665	0.461	0.324	5.99876e-13
MCM3	1.02998e-18	1.5038	0.083	0.032	6.13826e-13
AURKB	1.09766e-18	2.05013	0.036	0.009	6.5416e-13
SAC3D1	1.13744e-18	1.75266	0.051	0.015	6.77868e-13
TRIM13	1.19789e-18	1.01716	0.129	0.06	7.1389e-13
NEU3	1.21296e-18	1.73281	0.052	0.016	7.22875e-13
DISC1	1.21636e-18	0.640564	0.25	0.149	7.24901e-13
TIMM10	1.26235e-18	0.89952	0.191	0.105	7.52307e-13
RNASEH2B	1.26814e-18	0.819333	0.229	0.133	7.55757e-13
HDAC3	1.3818e-18	1.11532	0.126	0.059	8.23494e-13
UBE2R2	1.42714e-18	0.589297	0.351	0.232	8.50516e-13
NRF1	1.55417e-18	0.911262	0.165	0.085	9.26219e-13
PCOLCE	1.59953e-18	2.04284	0.034	0.008	9.53254e-13
PAK2	1.70323e-18	0.472852	0.456	0.324	1.01506e-12
CCNB1	1.7335e-18	2.06492	0.039	0.01	1.03309e-12
PPA2	1.7555e-18	0.647732	0.278	0.17	1.04621e-12
FBXW4	1.79177e-18	1.05123	0.126	0.059	1.06782e-12
FAM111B	1.9524e-18	2.08111	0.03	0.007	1.16355e-12
BIRC5	1.95363e-18	1.86842	0.043	0.012	1.16428e-12
ADGRD1	2.05376e-18	1.101	0.099	0.042	1.22395e-12
PAF1	2.55082e-18	1.19598	0.111	0.05	1.52018e-12
PRMT1	2.92585e-18	0.979674	0.238	0.144	1.74368e-12
GANC	3.00805e-18	1.24772	0.093	0.039	1.79267e-12
FAM172A	3.02892e-18	0.477359	0.328	0.21	1.80511e-12
IP6K2	3.05641e-18	0.928514	0.167	0.088	1.82149e-12
ZNF439	3.09259e-18	1.52622	0.07	0.025	1.84306e-12
DNMT3A	3.41613e-18	1.09583	0.115	0.053	2.03587e-12
MED13	3.45078e-18	0.583898	0.29	0.18	2.05652e-12
UBAP2	3.64637e-18	0.946667	0.169	0.089	2.17309e-12
CKAP2	3.74954e-18	1.30309	0.107	0.048	2.23457e-12
POLR2G	3.7919e-18	0.903476	0.222	0.13	2.25981e-12
DPY19L1	3.87794e-18	1.42195	0.077	0.029	2.31109e-12
TFDP2	3.91208e-18	0.766961	0.204	0.115	2.33144e-12
BSG-AS1	3.98233e-18	2.3112	0.026	0.005	2.3733e-12
ITPR2	4.12583e-18	0.544569	0.413	0.289	2.45882e-12
BRWD3	4.33585e-18	0.922053	0.154	0.078	2.58398e-12
BAZ2B	4.41285e-18	0.480445	0.39	0.265	2.62988e-12
JPX	4.58826e-18	0.726467	0.251	0.151	2.73441e-12
CCDC18	4.70273e-18	1.35851	0.11	0.05	2.80263e-12
RBM41	4.83298e-18	1.32106	0.08	0.031	2.88026e-12
IL17RE	4.88581e-18	2.17227	0.029	0.006	2.91174e-12
TRAF3IP2-AS1	4.9413e-18	1.0107	0.121	0.057	2.9448e-12
PTK2B	5.01027e-18	0.589735	0.337	0.22	2.98591e-12
LRRFIP1	5.25228e-18	0.371344	0.673	0.541	3.13014e-12
VPS8	5.47945e-18	0.603823	0.184	0.099	3.26552e-12
TOGARAM1	5.64175e-18	1.046	0.129	0.061	3.36225e-12
BCL7A	5.85041e-18	1.15832	0.108	0.048	3.4866e-12
WDR1	6.03801e-18	0.726354	0.268	0.166	3.5984e-12
BMAL1	6.16518e-18	1.93807	0.04	0.011	3.67419e-12
SNRPD3	6.91515e-18	0.835375	0.315	0.213	4.12114e-12
TLK1	7.37467e-18	0.609954	0.269	0.164	4.395e-12
CENPI	8.39554e-18	2.96047	0.014	0.002	5.00339e-12
LANCL2	9.60848e-18	1.37412	0.077	0.03	5.72625e-12
CALM2	9.76882e-18	0.505947	0.712	0.584	5.82181e-12
CKAP5	1.07995e-17	1.21797	0.106	0.048	6.43604e-12
LCORL	1.13893e-17	0.900863	0.194	0.109	6.78755e-12
MCU	1.19212e-17	0.946955	0.126	0.06	7.10454e-12
ULK4	1.25767e-17	0.916217	0.132	0.064	7.49519e-12
EOLA2	1.33128e-17	1.76861	0.092	0.039	7.93387e-12
DYNC2I2	1.39386e-17	2.42798	0.025	0.005	8.30681e-12
PEBP1	1.50324e-17	0.739493	0.402	0.301	8.95866e-12
NAV2	1.56356e-17	1.14335	0.069	0.025	9.31814e-12
GPBP1L1	1.65333e-17	0.683492	0.231	0.135	9.85315e-12
THEM4	1.7418e-17	1.18132	0.11	0.05	1.03804e-11
SUZ12	1.81257e-17	0.774464	0.212	0.122	1.08022e-11
MYO18A	2.06551e-17	1.43035	0.066	0.024	1.23096e-11
SKAP2	2.13777e-17	0.471378	0.415	0.29	1.27402e-11
CENPK	2.19702e-17	1.17648	0.092	0.039	1.30933e-11
ZNF518A	2.30307e-17	0.792886	0.183	0.1	1.37254e-11
DNA2	2.34728e-17	2.27968	0.026	0.006	1.39888e-11
B3GLCT	2.36757e-17	1.49829	0.061	0.021	1.41098e-11
TRIM33	2.5009e-17	0.754295	0.229	0.135	1.49043e-11
NAA40	2.5557e-17	1.60346	0.057	0.019	1.52309e-11
OSBPL8	2.60349e-17	0.465594	0.527	0.395	1.55157e-11
OLFM1	2.71703e-17	2.51342	0.022	0.004	1.61924e-11
ASPH	2.77873e-17	0.592336	0.145	0.073	1.656e-11
CEP164	2.87917e-17	1.22659	0.103	0.046	1.71587e-11
EYA3	2.99318e-17	0.948099	0.134	0.066	1.78381e-11
RABGAP1L	3.01383e-17	0.268788	0.469	0.331	1.79612e-11
ELP4	3.12944e-17	0.827645	0.169	0.09	1.86502e-11
AVEN	3.1646e-17	1.25496	0.086	0.035	1.88597e-11
TMTC4	3.19871e-17	1.75691	0.047	0.014	1.9063e-11
SGK3	3.79727e-17	0.778223	0.223	0.131	2.26301e-11
ASCC2	4.06434e-17	1.06787	0.123	0.059	2.42217e-11
NBDY	4.25864e-17	0.645411	0.299	0.192	2.53797e-11
HMGA2	4.45657e-17	1.59175	0.063	0.022	2.65593e-11
MYL6	4.50228e-17	0.638592	0.73	0.631	2.68317e-11
GJA1	5.5111e-17	1.95066	0.027	0.006	3.28439e-11
IFI30	5.79862e-17	0.392836	0.496	0.35	3.45574e-11
PBX3	5.90418e-17	0.65333	0.249	0.151	3.51864e-11
SHISA8	5.92476e-17	3.36546	0.01	0.001	3.53091e-11
GLB1	6.12118e-17	0.863744	0.174	0.095	3.64797e-11
PKP4	6.74209e-17	0.767315	0.137	0.068	4.018e-11
PIAS1	6.9978e-17	0.583448	0.356	0.243	4.17039e-11
IL4R	7.0447e-17	0.793934	0.164	0.087	4.19834e-11
CELF1	7.11745e-17	0.661316	0.271	0.169	4.2417e-11
CFP	7.45406e-17	0.570618	0.322	0.207	4.4423e-11
CCDC28B	8.72688e-17	1.67664	0.048	0.015	5.20085e-11
RAN	8.73323e-17	0.763407	0.432	0.331	5.20464e-11
MDN1	9.93271e-17	0.953206	0.134	0.066	5.91948e-11
LHPP	1.00578e-16	1.42437	0.076	0.03	5.99402e-11
PPP2R2A	1.09054e-16	0.624417	0.302	0.197	6.49914e-11
CBX3	1.09293e-16	0.589951	0.359	0.247	6.51342e-11
MCM2	1.10566e-16	1.97112	0.033	0.008	6.58928e-11
XRCC2	1.19463e-16	2.88729	0.015	0.002	7.11948e-11
HDGFL3	1.26268e-16	1.06231	0.098	0.043	7.52503e-11
KANSL1L	1.33577e-16	0.859559	0.135	0.067	7.96061e-11
PPP3CB	1.35554e-16	0.906264	0.155	0.082	8.07847e-11
NDUFS8	1.38881e-16	0.742815	0.325	0.223	8.27675e-11
INTS9	1.52994e-16	1.20757	0.081	0.033	9.11782e-11
FADS2	1.56446e-16	1.81396	0.041	0.012	9.3235e-11
SLC5A6	1.59213e-16	1.66913	0.058	0.02	9.48845e-11
B3GALNT2	1.61476e-16	1.16146	0.093	0.04	9.62327e-11
ST3GAL6	1.76811e-16	1.07361	0.131	0.065	1.05372e-10
KNTC1	1.86427e-16	1.66684	0.054	0.018	1.11102e-10
SEMA4A	1.90548e-16	0.8565	0.172	0.094	1.13559e-10
EVA1C	1.97428e-16	0.978507	0.129	0.064	1.17659e-10
SSX2IP	2.1961e-16	1.70767	0.047	0.015	1.30879e-10
SMARCA4	2.53083e-16	1.03676	0.134	0.068	1.50827e-10
CENPS	2.55515e-16	2.05001	0.03	0.007	1.52276e-10
PLAT	2.95552e-16	1.2662	0.038	0.011	1.76136e-10
LRRC36	3.07112e-16	3.23465	0.011	0.001	1.83026e-10
GABARAPL2	3.70659e-16	0.710014	0.396	0.298	2.20897e-10
TAOK3	4.48678e-16	0.373316	0.494	0.366	2.67393e-10
SLC22A15	4.70919e-16	1.33394	0.063	0.023	2.80648e-10
AKNA	5.20082e-16	0.514936	0.306	0.199	3.09947e-10
DCUN1D1	5.30389e-16	0.755173	0.181	0.101	3.1609e-10
SUGP2	5.4116e-16	0.864362	0.144	0.074	3.22509e-10
MFSD12	5.75371e-16	0.956935	0.137	0.07	3.42897e-10
TNFAIP2	5.87186e-16	0.401194	0.314	0.203	3.49938e-10
CHP1	6.49942e-16	0.938446	0.178	0.101	3.87338e-10
ATP10D	6.55551e-16	1.01941	0.132	0.067	3.90681e-10
LDLRAD4	6.9392e-16	0.466859	0.488	0.362	4.13547e-10
CDC45	7.06377e-16	2.3808	0.02	0.004	4.20971e-10
RSF1	7.30724e-16	0.542063	0.301	0.196	4.35481e-10
PKM	7.87746e-16	0.547915	0.426	0.312	4.69464e-10
SNHG15	7.90706e-16	1.07086	0.24	0.155	4.71228e-10
NRDC	8.5703e-16	0.574427	0.266	0.169	5.10754e-10
ATP2C1	9.26199e-16	0.543238	0.295	0.192	5.51976e-10
PLEKHM3	9.38534e-16	0.785765	0.119	0.058	5.59327e-10
SPTLC2	9.55464e-16	0.54418	0.314	0.206	5.69416e-10
NR4A1	9.79291e-16	0.635445	0.427	0.32	5.83617e-10
SIGLEC15	9.93916e-16	3.0215	0.012	0.002	5.92332e-10
CSRP2	1.10471e-15	1.18842	0.041	0.012	6.58359e-10
HIST1H3D	1.10703e-15	2.83832	0.035	0.01	6.59742e-10
ANAPC16	1.13968e-15	0.425964	0.422	0.297	6.79202e-10
SLC12A8	1.16359e-15	2.98849	0.011	0.001	6.9345e-10
FMNL1	1.17804e-15	0.707037	0.252	0.159	7.02064e-10
RTN1	1.50797e-15	0.951813	0.191	0.113	8.98684e-10
IDH2	1.52683e-15	0.799182	0.246	0.155	9.09929e-10
HIVEP2	1.58582e-15	0.631186	0.32	0.215	9.45082e-10
ARRDC3-AS1	1.68379e-15	1.52731	0.056	0.02	1.00347e-09
CREB3L2	1.73066e-15	0.858417	0.138	0.071	1.0314e-09
SDCCAG8	1.814e-15	0.717177	0.244	0.152	1.08107e-09
APC	1.82904e-15	0.789924	0.162	0.089	1.09003e-09
MAPKBP1	1.82941e-15	1.54391	0.055	0.019	1.09025e-09
FEN1	1.85209e-15	1.67475	0.049	0.016	1.10377e-09
SUCLA2	1.9177e-15	0.936161	0.126	0.063	1.14287e-09
PUM1	1.98449e-15	0.564942	0.341	0.232	1.18267e-09
MYO9A	2.1267e-15	0.713214	0.217	0.13	1.26743e-09
N4BP2L1	2.39473e-15	0.794863	0.21	0.126	1.42716e-09
API5	2.39513e-15	0.910265	0.138	0.072	1.4274e-09
ANKRD13C	2.54413e-15	0.853265	0.127	0.064	1.5162e-09
SCARF1	2.76453e-15	1.16851	0.086	0.037	1.64755e-09
ZNF638	2.77196e-15	0.465506	0.328	0.219	1.65197e-09
ITPRIPL2	2.92881e-15	0.949614	0.132	0.067	1.74545e-09
ATR	2.95812e-15	0.786409	0.195	0.115	1.76291e-09
PSMD1	3.14843e-15	0.751119	0.198	0.117	1.87633e-09
CARD9	3.16436e-15	1.26288	0.085	0.037	1.88583e-09
PYCARD	3.17361e-15	0.675862	0.422	0.321	1.89134e-09
SNRPF	3.22777e-15	0.678601	0.346	0.245	1.92361e-09
ANKHD1	3.29612e-15	0.529765	0.296	0.192	1.96435e-09
BRI3BP	3.45399e-15	0.928944	0.136	0.07	2.05843e-09
CCNB1IP1	3.50972e-15	1.01087	0.122	0.062	2.09164e-09
ANK3	3.60351e-15	0.583907	0.202	0.119	2.14754e-09
CDC25C	3.72376e-15	3.23465	0.01	0.001	2.2192e-09
SMAD2	3.96219e-15	0.702341	0.204	0.121	2.3613e-09
BCKDHB	4.09691e-15	0.942317	0.116	0.057	2.44159e-09
FRYL	4.47336e-15	0.586069	0.318	0.212	2.66594e-09
EIF6	4.60472e-15	0.766939	0.272	0.181	2.74422e-09
KRT18	4.69148e-15	1.69933	0.052	0.018	2.79592e-09
ECT2	4.7136e-15	1.90412	0.036	0.01	2.80911e-09
ADK	4.74022e-15	0.51505	0.377	0.269	2.82497e-09
C2CD4D-AS1	5.62835e-15	2.18518	0.023	0.005	3.35426e-09
CCNC	5.70444e-15	0.811006	0.165	0.092	3.39961e-09
KLHDC10	5.73586e-15	1.1793	0.09	0.04	3.41833e-09
TRIT1	5.8488e-15	1.22026	0.084	0.037	3.48564e-09
TSTD3	5.93417e-15	1.15434	0.074	0.03	3.53652e-09
C1QBP	5.98189e-15	0.797827	0.318	0.226	3.56495e-09
TNFSF18	5.99136e-15	3.25492	0.011	0.001	3.5706e-09
ALS2CL	6.00017e-15	2.60202	0.016	0.003	3.57585e-09
PIK3C2A	6.04408e-15	0.692994	0.222	0.135	3.60202e-09
EFCAB11	6.44616e-15	1.26297	0.064	0.025	3.84164e-09
TBC1D8	6.64513e-15	0.450365	0.197	0.115	3.96022e-09
G3BP1	6.79242e-15	0.642883	0.266	0.172	4.048e-09
RREB1	7.07931e-15	0.664476	0.237	0.148	4.21897e-09
HDAC1	7.21462e-15	0.858165	0.158	0.087	4.29961e-09
CLCN3	7.30812e-15	0.967189	0.185	0.108	4.35533e-09
VPS50	7.31617e-15	0.908218	0.122	0.062	4.36013e-09
YPEL5	7.43518e-15	0.948391	0.52	0.453	4.43105e-09
VNN1	8.00384e-15	1.13094	0.051	0.017	4.76996e-09
NME1	8.14483e-15	1.05278	0.168	0.096	4.85397e-09
ZBTB44	8.31067e-15	0.73385	0.164	0.091	4.95281e-09
CCP110	8.33045e-15	1.42235	0.058	0.021	4.9646e-09
PTPRO	8.48048e-15	2.07304	0.028	0.007	5.05401e-09
KCNQ3	8.56312e-15	1.58724	0.038	0.011	5.10326e-09
ASTL	9.09963e-15	1.4359	0.094	0.044	5.423e-09
KPNA3	9.37779e-15	0.721884	0.182	0.105	5.58877e-09
MAP7	1.00833e-14	1.07648	0.079	0.034	6.0092e-09
CSTF3	1.01718e-14	1.03699	0.118	0.06	6.06197e-09
DCP2	1.0192e-14	0.696736	0.212	0.128	6.07402e-09
HERC2	1.02381e-14	0.794641	0.167	0.094	6.10149e-09
TMPO	1.03593e-14	0.812266	0.209	0.127	6.1737e-09
TTC3	1.03946e-14	0.500113	0.386	0.276	6.19472e-09
MAN2B1	1.06674e-14	1.02581	0.12	0.061	6.35731e-09
CCDC146	1.16553e-14	1.03927	0.109	0.053	6.9461e-09
MSL2	1.33185e-14	0.718211	0.171	0.097	7.93727e-09
RAB5IF	1.39409e-14	0.836394	0.224	0.142	8.30818e-09
JHY	1.42976e-14	1.59287	0.044	0.014	8.52077e-09
PRDX2	1.46024e-14	0.910125	0.232	0.149	8.70239e-09
UBA6	1.62544e-14	0.730851	0.193	0.114	9.68692e-09
PARK7	1.68405e-14	0.538454	0.466	0.362	1.00362e-08
SLK	1.71744e-14	0.714978	0.18	0.104	1.02352e-08
ZMYM4	1.74579e-14	0.75858	0.189	0.111	1.04042e-08
PMS1	1.75779e-14	1.11922	0.1	0.048	1.04757e-08
CDC20	1.86315e-14	2.13253	0.026	0.006	1.11036e-08
KMT5A	2.05502e-14	0.999134	0.111	0.055	1.22471e-08
PIPOX	2.14068e-14	1.97942	0.027	0.007	1.27575e-08
MBD2	2.36855e-14	0.538362	0.299	0.199	1.41156e-08
ZNF730	2.3831e-14	2.78133	0.014	0.002	1.42023e-08
MED4	2.49891e-14	0.664381	0.206	0.124	1.48925e-08
ANP32B	2.57507e-14	0.644135	0.433	0.337	1.53463e-08
B3GNT2	2.74469e-14	1.04775	0.105	0.051	1.63572e-08
SPINT1	2.7501e-14	1.25081	0.086	0.039	1.63894e-08
SMURF1	2.79879e-14	0.478405	0.219	0.132	1.66796e-08
ITGB8	2.83805e-14	1.77652	0.034	0.01	1.69136e-08
EXOC2	3.05498e-14	0.889862	0.133	0.07	1.82064e-08
TCF19	3.08258e-14	2.1094	0.027	0.007	1.83709e-08
HERPUD1	3.42304e-14	0.234946	0.665	0.493	2.03999e-08
HLA-DRB5	3.62864e-14	1.75384	0.132	0.073	2.16252e-08
RFTN1	3.67034e-14	0.662844	0.28	0.188	2.18737e-08
ARID1B	3.82889e-14	0.306691	0.47	0.348	2.28186e-08
PPM1G	3.94454e-14	0.826271	0.25	0.165	2.35078e-08
GXYLT1	4.15181e-14	0.963609	0.093	0.043	2.4743e-08
CCT8	4.56344e-14	0.681138	0.305	0.213	2.71962e-08
PARN	4.59928e-14	0.873307	0.127	0.066	2.74098e-08
TNPO3	5.15343e-14	0.811764	0.133	0.07	3.07123e-08
LSM2	5.83649e-14	0.823338	0.166	0.095	3.4783e-08
UBA6-AS1	6.02291e-14	1.33928	0.056	0.021	3.5894e-08
DEPDC1B	6.73726e-14	2.20805	0.022	0.005	4.01513e-08
MTR	7.05213e-14	0.784023	0.165	0.094	4.20277e-08
SPECC1L	7.42244e-14	0.684193	0.168	0.096	4.42346e-08
ZNF366	8.08636e-14	0.755083	0.089	0.041	4.81913e-08
HADH	8.14358e-14	1.056	0.096	0.046	4.85323e-08
LINC01128	8.95914e-14	1.5413	0.054	0.02	5.33927e-08
AP1S1	9.29627e-14	1.07499	0.093	0.044	5.54018e-08
MYBL2	9.43462e-14	1.47901	0.031	0.009	5.62264e-08
NUF2	9.6623e-14	1.9921	0.035	0.011	5.75833e-08
CCDC102B	9.70542e-14	1.24559	0.055	0.02	5.78403e-08
RIPOR1	1.0247e-13	1.24133	0.071	0.03	6.10679e-08
TOB1	1.08757e-13	0.681236	0.257	0.168	6.48147e-08
TNFRSF9	1.17888e-13	1.18768	0.062	0.024	7.02563e-08
CHD6	1.31311e-13	0.569367	0.266	0.175	7.82561e-08
LIN52	1.34422e-13	1.1173	0.071	0.03	8.01096e-08
TCF12	1.45778e-13	0.406161	0.372	0.265	8.68776e-08
SYNJ1	1.52301e-13	0.910747	0.095	0.045	9.07652e-08
DHCR24	1.56397e-13	2.38789	0.022	0.005	9.32059e-08
PRMT3	1.68692e-13	1.0352	0.091	0.043	1.00533e-07
NFYC	1.72453e-13	0.775781	0.155	0.087	1.02775e-07
CAMTA1	1.79011e-13	0.453593	0.334	0.231	1.06683e-07
CDKAL1	1.88847e-13	0.459831	0.285	0.19	1.12545e-07
HMGA1	1.89537e-13	0.717824	0.211	0.131	1.12956e-07
NDUFB4	2.15469e-13	0.720465	0.339	0.249	1.2841e-07
FOXN3	2.2252e-13	0.349982	0.568	0.456	1.32612e-07
PSPC1	2.2277e-13	0.556437	0.258	0.168	1.32762e-07
TBC1D17	2.24357e-13	1.23271	0.074	0.032	1.33707e-07
MLF2	2.24626e-13	0.788839	0.206	0.129	1.33868e-07
FKBP14	2.2706e-13	1.47183	0.051	0.019	1.35318e-07
FBL	2.28116e-13	0.700608	0.243	0.158	1.35948e-07
GNAS	2.28427e-13	0.543757	0.706	0.602	1.36133e-07
STIM2	2.29753e-13	0.531403	0.246	0.158	1.36923e-07
ALPK1	2.36376e-13	0.707568	0.109	0.055	1.4087e-07
SLC20A2	2.45754e-13	0.90698	0.117	0.061	1.46459e-07
ITGB3BP	2.50281e-13	0.930273	0.11	0.056	1.49157e-07
SNRPD1	2.52934e-13	0.791088	0.286	0.202	1.50738e-07
CLYBL	2.56379e-13	1.13425	0.078	0.035	1.52791e-07
OXCT1	2.71084e-13	0.910928	0.119	0.062	1.61555e-07
YARS1	2.74578e-13	1.40901	0.059	0.023	1.63637e-07
TUFM	2.76771e-13	0.774974	0.265	0.182	1.64944e-07
HOMER2	2.79986e-13	1.57552	0.04	0.013	1.6686e-07
PRR11	2.83714e-13	1.76401	0.047	0.016	1.69082e-07
IL18	2.84526e-13	0.312526	0.32	0.218	1.69566e-07
ZFX	3.02692e-13	0.64635	0.2	0.123	1.80392e-07
RBL1	3.07424e-13	1.23001	0.073	0.032	1.83212e-07
SGO1-AS1	3.15198e-13	1.36839	0.051	0.019	1.87845e-07
KALRN	3.47405e-13	1.05904	0.044	0.015	2.07039e-07
LCLAT1	3.56923e-13	1.08266	0.089	0.042	2.12711e-07
TNKS2	3.61359e-13	0.630724	0.211	0.13	2.15355e-07
NUDCD1	3.67605e-13	1.18393	0.075	0.033	2.19077e-07
H4C3	3.81198e-13	1.38918	0.16	0.094	2.27178e-07
PHC2	3.82228e-13	0.604644	0.198	0.121	2.27792e-07
ARHGAP11A	3.85436e-13	2.08264	0.024	0.006	2.29704e-07
PDLIM1	3.87834e-13	0.699982	0.112	0.057	2.31133e-07
MARS	4.74448e-13	1.20957	0.064	0.026	2.82751e-07
CRY1	4.76676e-13	0.806771	0.232	0.15	2.84079e-07
CLASP1	4.95942e-13	0.139026	0.254	0.161	2.95561e-07
NGLY1	4.98107e-13	0.660037	0.235	0.152	2.96851e-07
ZMIZ1	5.01928e-13	0.687318	0.242	0.159	2.99128e-07
DYNC1H1	5.23663e-13	0.526222	0.268	0.178	3.12081e-07
C1RL	5.38675e-13	1.13059	0.071	0.031	3.21028e-07
LAD1	5.72367e-13	2.5096	0.017	0.003	3.41106e-07
XACT	5.73911e-13	3.49876	0.012	0.002	3.42027e-07
NR3C2	6.03093e-13	0.761475	0.109	0.055	3.59418e-07
XIST	6.07162e-13	0.218918	0.539	0.405	3.61843e-07
VCP	6.30941e-13	0.604877	0.288	0.199	3.76014e-07
MRPL55	6.31162e-13	0.944499	0.169	0.101	3.76146e-07
WWP2	6.74128e-13	0.743193	0.14	0.077	4.01752e-07
ITGB2	6.76389e-13	0.266404	0.498	0.361	4.031e-07
UBE2L3	6.80733e-13	0.514289	0.331	0.233	4.05688e-07
PRRC2C	7.08838e-13	0.307021	0.626	0.508	4.22438e-07
UFC1	7.37458e-13	0.690461	0.335	0.25	4.39494e-07
CDKN3	7.62072e-13	1.75549	0.035	0.011	4.54163e-07
ZUP1	7.71317e-13	1.1551	0.072	0.031	4.59673e-07
ST3GAL2	7.85405e-13	0.990294	0.091	0.044	4.68069e-07
NCOA3	8.12962e-13	0.495027	0.34	0.244	4.84491e-07
ANGPTL6	8.80424e-13	2.45605	0.016	0.003	5.24696e-07
ALYREF	8.97625e-13	0.920999	0.161	0.095	5.34947e-07
PAPLN	9.25689e-13	2.35419	0.022	0.005	5.51672e-07
NCKAP5L	9.40593e-13	1.21288	0.074	0.033	5.60554e-07
SPAG5	9.59026e-13	1.88804	0.029	0.008	5.71539e-07
TPI1	9.70947e-13	0.496488	0.508	0.407	5.78644e-07
PDXDC1	9.73607e-13	0.766765	0.181	0.11	5.80229e-07
PKMYT1	1.00694e-12	2.54136	0.015	0.003	6.00097e-07
CYLD	1.01134e-12	0.374114	0.366	0.259	6.02718e-07
LARP1B	1.14313e-12	0.896903	0.116	0.061	6.81259e-07
PDS5B	1.19533e-12	0.556176	0.228	0.146	7.12367e-07
GMDS	1.20956e-12	0.561711	0.23	0.148	7.20849e-07
RNF168	1.23607e-12	0.858141	0.184	0.114	7.36646e-07
NIPAL3	1.29831e-12	1.20476	0.07	0.03	7.73737e-07
RHOA	1.33218e-12	0.331113	0.614	0.505	7.93925e-07
HSBP1	1.33882e-12	0.647284	0.285	0.198	7.9788e-07
SLTM	1.36946e-12	0.40552	0.339	0.237	8.16139e-07
NCOR1	1.38908e-12	0.408708	0.371	0.266	8.27834e-07
BEX2	1.45602e-12	0.808414	0.112	0.058	8.67724e-07
TMOD3	1.45645e-12	0.579422	0.242	0.158	8.6798e-07
ANKRD36C	1.51762e-12	0.75915	0.149	0.085	9.04435e-07
SLC44A1	1.5219e-12	0.83157	0.134	0.074	9.06986e-07
HOTAIRM1	1.61471e-12	0.965968	0.159	0.094	9.62302e-07
BDP1	1.74727e-12	0.573556	0.266	0.178	1.0413e-06
MOV10	1.74831e-12	1.57296	0.041	0.014	1.04192e-06
NASP	1.80377e-12	0.771276	0.287	0.205	1.07497e-06
KANSL1	2.0283e-12	0.304922	0.307	0.206	1.20878e-06
MED15	2.16371e-12	0.890492	0.129	0.071	1.28948e-06
SH2B3	2.18892e-12	0.490025	0.342	0.245	1.3045e-06
HIST1H2BH	2.30529e-12	2.83346	0.017	0.004	1.37386e-06
FOXM1	2.35866e-12	2.19821	0.019	0.004	1.40566e-06
TRIM22	2.38711e-12	0.573511	0.286	0.198	1.42262e-06
NCOA1	2.39987e-12	0.310693	0.327	0.229	1.43022e-06
INPP5D	2.4484e-12	0.396924	0.307	0.211	1.45914e-06
ACTR2	2.48393e-12	0.303324	0.617	0.495	1.48032e-06
SKA2	2.52403e-12	1.01584	0.107	0.056	1.50422e-06
SNX8	2.54437e-12	0.658492	0.197	0.123	1.51634e-06
LARP1	2.58765e-12	0.704508	0.173	0.104	1.54213e-06
CEPT1	2.69867e-12	0.717233	0.146	0.083	1.6083e-06
BABAM2	2.71236e-12	0.554189	0.266	0.18	1.61645e-06
AP4E1	2.72339e-12	0.974243	0.08	0.037	1.62302e-06
IFT57	2.73688e-12	0.935643	0.131	0.073	1.63107e-06
ZRANB3	2.76392e-12	1.03674	0.083	0.039	1.64718e-06
LINC00571	2.79137e-12	1.66357	0.031	0.009	1.66354e-06
SET	3.16912e-12	0.519584	0.494	0.405	1.88866e-06
NISCH	3.23662e-12	0.854344	0.122	0.066	1.92889e-06
UBE2T	3.28643e-12	1.76609	0.032	0.01	1.95857e-06
EFR3B	3.38407e-12	2.56816	0.014	0.003	2.01676e-06
SETDB2	3.39805e-12	0.756799	0.148	0.085	2.0251e-06
ZNF124	3.40922e-12	0.860464	0.123	0.067	2.03175e-06
FDPS	3.42413e-12	0.959713	0.171	0.105	2.04064e-06
MAST3	3.51795e-12	1.23315	0.055	0.022	2.09655e-06
DNAJC9	3.53263e-12	1.01924	0.096	0.048	2.1053e-06
ASB3	3.71179e-12	0.771786	0.131	0.072	2.21207e-06
LRRC23	3.81983e-12	1.08465	0.073	0.033	2.27646e-06
ZNF561-AS1	3.82726e-12	2.00332	0.022	0.005	2.28089e-06
DHRS9	3.88088e-12	1.61555	0.052	0.02	2.31284e-06
UAP1	4.09213e-12	0.773875	0.122	0.067	2.43874e-06
ERGIC1	4.12984e-12	0.647218	0.201	0.127	2.46121e-06
ARGLU1	4.14688e-12	0.233786	0.505	0.381	2.47137e-06
NONO	4.18022e-12	0.619368	0.268	0.184	2.49124e-06
DCP1B	4.1922e-12	1.59482	0.036	0.012	2.49837e-06
DNAJC5	4.41774e-12	0.82732	0.108	0.056	2.63279e-06
ATP5MPL	4.42076e-12	0.74583	0.152	0.088	2.63459e-06
SETD2	4.57978e-12	0.429348	0.322	0.225	2.72936e-06
SGO1	4.63983e-12	1.7042	0.034	0.011	2.76515e-06
ZNF410	4.76891e-12	1.1296	0.098	0.05	2.84207e-06
RBM33	4.96779e-12	0.548488	0.238	0.156	2.96059e-06
ATP5MG	5.20174e-12	0.486945	0.63	0.579	3.10002e-06
SPART	5.37552e-12	0.731718	0.179	0.11	3.20358e-06
ATG4C	5.38426e-12	0.90441	0.116	0.063	3.20879e-06
RPLP0	5.56526e-12	0.559143	0.773	0.707	3.31666e-06
PABIR3	5.62512e-12	2.0261	0.027	0.008	3.35234e-06
ZNF736	5.68557e-12	1.01484	0.097	0.049	3.38836e-06
MYO5A	5.72401e-12	0.582679	0.205	0.13	3.41127e-06
ITGB2-AS1	5.98999e-12	0.84836	0.133	0.074	3.56978e-06
SEM1	6.03719e-12	0.48337	0.378	0.283	3.59791e-06
ZDHHC14	6.06209e-12	0.907109	0.12	0.066	3.61275e-06
PIBF1	6.09895e-12	0.614416	0.164	0.097	3.63472e-06
PPP6R2	6.12963e-12	0.625181	0.191	0.119	3.653e-06
SRPK1	6.35695e-12	0.469889	0.135	0.075	3.78848e-06
RGS19	6.6094e-12	0.756259	0.202	0.13	3.93892e-06
FBXW11	6.61903e-12	0.546788	0.204	0.129	3.94466e-06
LONRF1	6.99203e-12	0.881836	0.122	0.067	4.16695e-06
PUDP	7.34037e-12	1.14605	0.077	0.036	4.37455e-06
ZNF718	7.4903e-12	0.87846	0.098	0.05	4.4639e-06
IFNAR2	7.91141e-12	0.629359	0.236	0.157	4.71487e-06
ZFAS1	8.37109e-12	0.484126	0.611	0.547	4.98882e-06
MYL12A	8.53164e-12	0.491873	0.65	0.567	5.0845e-06
SUCO	8.71221e-12	0.540278	0.217	0.139	5.19211e-06
BTLA	8.80248e-12	1.11075	0.058	0.024	5.24591e-06
CLIC4	8.87854e-12	1.00167	0.132	0.074	5.29124e-06
ANP32E	8.88382e-12	0.78116	0.204	0.132	5.29438e-06
SRRT	8.9464e-12	0.968454	0.111	0.06	5.33168e-06
SAR1B	8.99737e-12	0.739977	0.155	0.091	5.36206e-06
NAA38	9.09374e-12	0.6392	0.261	0.18	5.41949e-06
CEP85	9.12974e-12	1.77583	0.029	0.009	5.44094e-06
ARHGAP20	9.15128e-12	1.52558	0.069	0.031	5.45378e-06
EPOP	9.2401e-12	2.3175	0.022	0.006	5.50671e-06
SIL1	9.58339e-12	0.748211	0.193	0.123	5.7113e-06
SHQ1	9.71755e-12	1.18256	0.065	0.028	5.79125e-06
DYRK2	9.89724e-12	0.980209	0.089	0.044	5.89834e-06
YY1	1.01405e-11	0.493715	0.326	0.234	6.04332e-06
GLS2	1.02506e-11	2.82114	0.01	0.001	6.10895e-06
P2RY10	1.09904e-11	0.8757	0.11	0.059	6.54979e-06
CLSTN1	1.10304e-11	0.990354	0.089	0.044	6.57368e-06
EIF5B	1.1403e-11	0.485729	0.301	0.21	6.79572e-06
PHF14	1.14579e-11	0.630578	0.202	0.129	6.82844e-06
PHLPP1	1.15115e-11	0.541565	0.221	0.143	6.86035e-06
ELK1	1.15445e-11	1.12666	0.074	0.034	6.88002e-06
R3HDM2	1.18856e-11	0.472436	0.282	0.194	7.0833e-06
POC1B	1.1892e-11	0.962976	0.104	0.054	7.08716e-06
EPHB3	1.28648e-11	2.01937	0.023	0.006	7.66689e-06
RASGRF1	1.29016e-11	2.009	0.023	0.006	7.68882e-06
MARK2	1.34071e-11	0.794906	0.13	0.073	7.99008e-06
SNRPB	1.40562e-11	0.713042	0.373	0.3	8.37689e-06
UHMK1	1.4151e-11	0.749006	0.18	0.112	8.43339e-06
TTLL5	1.41855e-11	1.04636	0.085	0.041	8.45395e-06
NNT	1.48005e-11	0.933931	0.106	0.056	8.82045e-06
CENPW	1.48728e-11	1.18924	0.072	0.033	8.86356e-06
RPSA	1.50702e-11	0.577354	0.742	0.703	8.98122e-06
AHI1	1.5441e-11	0.496891	0.238	0.157	9.20219e-06
MSH2	1.5888e-11	1.10081	0.072	0.033	9.46857e-06
EHD1	1.64131e-11	0.448066	0.176	0.106	9.78149e-06
PRC1	1.72255e-11	1.46297	0.054	0.022	1.02657e-05
IL21R	1.77234e-11	1.16258	0.066	0.029	1.05624e-05
GPR137C	1.79371e-11	1.60592	0.032	0.01	1.06897e-05
UHRF1BP1	1.82057e-11	1.22054	0.057	0.024	1.08498e-05
B3GAT2	1.91754e-11	1.59256	0.036	0.012	1.14278e-05
TMEM123	2.0337e-11	0.662785	0.515	0.42	1.212e-05
PACSIN2	2.06683e-11	0.60563	0.316	0.227	1.23174e-05
IL23A	2.13041e-11	1.03674	0.084	0.041	1.26964e-05
ARID1A	2.14225e-11	0.496431	0.241	0.16	1.27669e-05
MEF2C-AS1	2.21049e-11	1.20312	0.066	0.029	1.31736e-05
ZNF782	2.21091e-11	1.34679	0.044	0.016	1.31761e-05
ZNF503	2.21892e-11	0.954605	0.119	0.066	1.32238e-05
LPIN2	2.23391e-11	0.632359	0.213	0.138	1.33132e-05
PRIM1	2.24347e-11	1.24212	0.054	0.022	1.33701e-05
TOMM34	2.24505e-11	1.06031	0.083	0.04	1.33795e-05
SF3A3	2.27861e-11	0.818972	0.133	0.076	1.35796e-05
GCNT2	2.35379e-11	1.2561	0.064	0.028	1.40276e-05
PDLIM7	2.50595e-11	1.31331	0.052	0.021	1.49344e-05
MIER1	2.5732e-11	0.404925	0.263	0.177	1.53352e-05
FAM120B	2.57599e-11	0.744914	0.135	0.077	1.53518e-05
TPM3	2.577e-11	0.3592	0.604	0.505	1.53578e-05
NPEPPS	2.60083e-11	0.584097	0.192	0.121	1.54999e-05
PSMA3	2.64501e-11	0.530992	0.28	0.196	1.57632e-05
ECPAS	2.78721e-11	0.687523	0.156	0.093	1.66106e-05
RPE	2.98619e-11	0.806124	0.114	0.062	1.77964e-05
ASRGL1	3.01232e-11	1.37551	0.045	0.017	1.79522e-05
CD58	3.07176e-11	0.539842	0.273	0.19	1.83064e-05
SPRED2	3.09191e-11	0.806195	0.122	0.069	1.84265e-05
RHOBTB1	3.13922e-11	1.33273	0.046	0.017	1.87085e-05
HIST1H4E	3.15675e-11	1.82802	0.033	0.011	1.88129e-05
TTK	3.26746e-11	2.35606	0.015	0.003	1.94727e-05
NEK2	3.28545e-11	2.7672	0.01	0.002	1.95799e-05
TIMELESS	3.51983e-11	1.80017	0.026	0.008	2.09767e-05
HEATR5A	3.65483e-11	0.844624	0.091	0.046	2.17813e-05
ANKRD33B	3.67107e-11	1.15457	0.086	0.043	2.1878e-05
FANCD2	3.71843e-11	1.3719	0.045	0.017	2.21603e-05
TRA2A	3.75399e-11	0.477718	0.466	0.369	2.23722e-05
TOP2B	3.83449e-11	0.527414	0.23	0.152	2.28519e-05
DDX17	3.91896e-11	0.229831	0.535	0.42	2.33554e-05
MYG1	4.03531e-11	1.01946	0.099	0.052	2.40487e-05
FOXK1	4.0971e-11	0.982438	0.093	0.048	2.4417e-05
SLC25A43	4.11673e-11	1.15085	0.062	0.027	2.4534e-05
LRP12	4.16034e-11	1.433	0.053	0.022	2.47939e-05
RAD54L	4.32153e-11	2.82114	0.01	0.002	2.57545e-05
CAPZB	4.32601e-11	0.276452	0.518	0.404	2.57812e-05
SPNS3	4.34239e-11	0.93387	0.093	0.048	2.58788e-05
POGZ	4.39633e-11	0.595145	0.186	0.117	2.62003e-05
H1-3	4.40406e-11	1.33179	0.069	0.032	2.62464e-05
N4BP2	4.41043e-11	0.531427	0.226	0.149	2.62843e-05
HIST1H2AI	4.43896e-11	2.78771	0.011	0.002	2.64543e-05
FBXW7	4.47093e-11	0.483685	0.351	0.26	2.66448e-05
SNRPE	4.53948e-11	0.62505	0.295	0.214	2.70534e-05
CENPJ	4.76978e-11	1.25869	0.055	0.023	2.84259e-05
TAOK1	5.20583e-11	0.517747	0.228	0.151	3.10246e-05
RAP2C-AS1	5.54492e-11	1.05173	0.063	0.028	3.30454e-05
MANBA	5.58162e-11	0.414564	0.32	0.23	3.32641e-05
ATP6V1H	5.70154e-11	0.665017	0.211	0.138	3.39788e-05
AGO1	5.77562e-11	1.03156	0.07	0.032	3.44203e-05
PDLIM2	6.16582e-11	0.873769	0.119	0.067	3.67457e-05
CAPN3	6.18242e-11	1.63716	0.031	0.01	3.68447e-05
NIPBL	6.27775e-11	0.322377	0.419	0.317	3.74128e-05
TAB2	6.55907e-11	0.473826	0.247	0.167	3.90893e-05
HPRT1	6.59876e-11	0.793555	0.168	0.105	3.93258e-05
IRF4	6.77558e-11	0.652268	0.18	0.114	4.03796e-05
TRPM7	7.50581e-11	0.527973	0.207	0.134	4.47315e-05
LEMD3	7.57008e-11	0.774141	0.127	0.072	4.51145e-05
ERG28	7.61941e-11	1.17532	0.071	0.033	4.54085e-05
TEX30	7.88625e-11	1.0801	0.079	0.039	4.69987e-05
NAP1L4	8.15251e-11	0.262093	0.241	0.158	4.85855e-05
GEN1	8.20534e-11	1.40774	0.044	0.017	4.89004e-05
TFEB	8.46015e-11	0.981732	0.09	0.046	5.0419e-05
PLEK2	8.68236e-11	2.33898	0.014	0.003	5.17432e-05
SLC25A13	8.78712e-11	0.783818	0.147	0.088	5.23676e-05
DDB1	9.25699e-11	0.755752	0.139	0.081	5.51678e-05
PAFAH1B3	9.27246e-11	1.08379	0.088	0.045	5.526e-05
METTL7A	9.48035e-11	0.892728	0.07	0.032	5.64989e-05
INVS	9.56185e-11	0.661442	0.129	0.073	5.69846e-05
CERS6	9.84242e-11	0.21766	0.303	0.212	5.86567e-05
PI4K2A	9.86996e-11	1.21001	0.072	0.034	5.88208e-05
FMN1	9.96167e-11	0.41158	0.22	0.145	5.93674e-05
NUBPL	1.00263e-10	0.570287	0.166	0.102	5.97525e-05
CKAP2L	1.02211e-10	2.3175	0.014	0.003	6.09133e-05
ENY2	1.20652e-10	0.460657	0.378	0.288	7.19035e-05
AURKA	1.24263e-10	1.56732	0.034	0.012	7.40555e-05
EHBP1	1.29967e-10	0.563989	0.14	0.082	7.74546e-05
SNX29	1.30519e-10	0.557155	0.225	0.151	7.77839e-05
NDC80	1.36226e-10	1.68192	0.033	0.011	8.11852e-05
TDRKH	1.39255e-10	1.65781	0.028	0.009	8.29903e-05
FUT10	1.39342e-10	1.30688	0.045	0.017	8.3042e-05
INCENP	1.45381e-10	1.86001	0.023	0.006	8.66409e-05
FDX1	1.45718e-10	0.717643	0.192	0.125	8.68417e-05
PPP2R5E	1.47556e-10	0.581451	0.207	0.136	8.79372e-05
TOGARAM2	1.5337e-10	1.51983	0.034	0.012	9.14021e-05
HNRNPA1	1.55174e-10	0.569855	0.681	0.639	9.24771e-05
MARK3	1.56115e-10	0.491972	0.246	0.168	9.30383e-05
TCHP	1.60374e-10	0.941768	0.082	0.041	9.55764e-05
IQCJ-SCHIP1	1.64569e-10	1.63301	0.043	0.016	9.80762e-05
DDX39A	1.65277e-10	0.82724	0.163	0.102	9.84984e-05
ITM2C	1.68762e-10	0.682846	0.191	0.125	0.000100575
IREB2	1.77739e-10	0.749576	0.149	0.09	0.000105925
TRRAP	1.83354e-10	0.728965	0.122	0.07	0.000109271
OSGIN2	1.88867e-10	0.979735	0.082	0.041	0.000112557
SOCS4	1.90465e-10	0.894833	0.101	0.055	0.000113509
VPS13A	2.06453e-10	0.619286	0.155	0.094	0.000123037
EIF4H	2.08029e-10	0.552611	0.258	0.18	0.000123976
CERK	2.23705e-10	0.676993	0.148	0.089	0.000133319
AFG1L	2.29777e-10	1.14688	0.064	0.029	0.000136937
TICAM2	2.31959e-10	1.78612	0.024	0.007	0.000138238
FAM104A	2.69384e-10	1.02241	0.077	0.038	0.000160542
RAB3GAP1	2.72073e-10	0.607331	0.189	0.122	0.000162144
BEX3	2.78577e-10	0.882521	0.099	0.053	0.00016602
DNAJC13	2.83174e-10	0.720435	0.118	0.067	0.00016876
ELOA	2.96282e-10	0.924606	0.088	0.046	0.000176572
GATAD2A	3.15102e-10	0.672696	0.172	0.109	0.000187788
DNM1L	3.26201e-10	0.557917	0.216	0.144	0.000194402
MAPKAPK2	3.409e-10	0.435205	0.243	0.165	0.000203162
CTDSPL2	3.4155e-10	0.606123	0.149	0.09	0.000203549
MGME1	3.4753e-10	0.991595	0.079	0.039	0.000207113
R3HCC1L	3.48222e-10	0.705609	0.12	0.069	0.000207526
SFT2D2	3.60154e-10	0.557872	0.2	0.131	0.000214636
CUTC	3.66354e-10	0.872956	0.11	0.062	0.000218331
FAM126A	3.75408e-10	1.14049	0.07	0.033	0.000223727
SCAF8	4.02657e-10	0.548491	0.192	0.125	0.000239966
NEPRO	4.18787e-10	0.865676	0.094	0.05	0.000249579
LY86	4.22163e-10	0.458977	0.297	0.213	0.000251591
LMBR1	4.26224e-10	0.513089	0.161	0.099	0.000254012
RAP1A	4.41573e-10	0.340168	0.498	0.401	0.000263159
UBE2K	4.44039e-10	0.423332	0.311	0.225	0.000264628
SLC46A2	4.49567e-10	1.93981	0.022	0.006	0.000267923
MRE11	4.57164e-10	0.718975	0.12	0.069	0.00027245
RRM1	4.83602e-10	0.993158	0.082	0.042	0.000288207
CDK13	4.95668e-10	0.371654	0.242	0.164	0.000295397
TLCD5	5.21518e-10	1.64349	0.026	0.008	0.000310803
OGA	5.26837e-10	0.435453	0.238	0.162	0.000313973
NFATC3	5.60314e-10	0.489033	0.164	0.102	0.000333924
NUP93	5.71509e-10	0.952568	0.097	0.053	0.000340596
ARSB	6.34139e-10	0.944138	0.099	0.054	0.00037792
MAST4	7.05168e-10	0.591498	0.116	0.066	0.000420251
PCBP3	7.24752e-10	0.58945	0.074	0.036	0.000431922
IPMK	7.58369e-10	0.591005	0.185	0.121	0.000451956
EGR3	8.36942e-10	1.01302	0.064	0.03	0.000498782
DOCK11	8.48979e-10	0.484015	0.223	0.151	0.000505956
TAF6L	8.73155e-10	1.42452	0.037	0.014	0.000520364
COMMD10	8.91924e-10	0.442104	0.276	0.197	0.000531549
XYLB	8.93597e-10	1.80604	0.023	0.007	0.000532546
ACACA	9.13519e-10	0.847278	0.111	0.063	0.000544419
RBM26	9.5787e-10	0.4408	0.228	0.154	0.00057085
DCXR	1.00014e-09	0.649826	0.2	0.135	0.000596044
CEP57L1	1.00682e-09	1.235	0.046	0.019	0.000600023
NLGN1	1.01245e-09	1.32688	0.033	0.012	0.000603375
TRIM38	1.01584e-09	0.584365	0.207	0.14	0.000605397
ATP5IF1	1.04222e-09	0.574079	0.348	0.274	0.000621122
PTPN4	1.05951e-09	0.603767	0.189	0.124	0.000631425
C1GALT1	1.0608e-09	0.655028	0.141	0.085	0.000632194
ZFHX3	1.12047e-09	0.484244	0.221	0.15	0.000667754
SEC14L1	1.13145e-09	0.476632	0.354	0.273	0.000674298
POLR2E	1.15542e-09	0.572812	0.232	0.161	0.000688585
MBOAT2	1.1661e-09	0.792862	0.074	0.037	0.000694945
MICAL1	1.19082e-09	0.769477	0.119	0.069	0.000709682
SLC39A11	1.20077e-09	0.601359	0.138	0.083	0.000715606
NDUFA7	1.22044e-09	0.637409	0.161	0.101	0.000727333
POLA2	1.23139e-09	1.2729	0.047	0.019	0.000733856
TRIP12	1.23987e-09	0.40767	0.29	0.208	0.000738913
EIF2S2	1.31045e-09	0.465097	0.345	0.262	0.000780974
RFXAP	1.32321e-09	1.28935	0.044	0.018	0.000788575
CFL1	1.47365e-09	0.332506	0.72	0.634	0.000878231
CCM2	1.51434e-09	0.613289	0.18	0.117	0.000902481
TGIF2	1.51502e-09	0.833154	0.116	0.068	0.000902887
TDRD3	1.76268e-09	0.730457	0.116	0.068	0.00105048
RIPK2	1.77725e-09	0.584692	0.399	0.318	0.00105917
TCEAL5	1.80404e-09	2.76253	0.012	0.002	0.00107513
EFTUD2	1.81673e-09	0.806489	0.104	0.059	0.00108269
VARS	1.82314e-09	1.73018	0.025	0.008	0.00108651
INTS7	1.8388e-09	1.23465	0.045	0.018	0.00109585
CAND1	1.93015e-09	0.62349	0.18	0.118	0.00115029
ZNF433-AS1	1.94867e-09	0.909798	0.099	0.055	0.00116133
RAB11A	1.98964e-09	0.550933	0.445	0.356	0.00118574
TRAPPC12	2.02894e-09	0.776415	0.109	0.062	0.00120916
CKS2	2.05944e-09	0.564971	0.21	0.143	0.00122734
PCAT1	2.10054e-09	0.501287	0.121	0.071	0.00125183
DYRK1A	2.17441e-09	0.400559	0.34	0.255	0.00129586
DUSP23	2.17561e-09	0.894647	0.163	0.106	0.00129657
FLOT2	2.25385e-09	0.678893	0.113	0.065	0.0013432
ST18	2.29363e-09	0.787867	0.133	0.081	0.00136691
EIF2S3	2.33377e-09	0.377094	0.325	0.24	0.00139083
STPG4	2.33396e-09	1.50027	0.025	0.008	0.00139094
CENPH	2.33409e-09	1.24111	0.049	0.021	0.00139102
KLHL23	2.35839e-09	1.30956	0.035	0.013	0.0014055
WAC	2.40536e-09	0.263398	0.428	0.332	0.00143349
GNPTAB	2.47294e-09	0.620434	0.187	0.124	0.00147377
TNFAIP8	2.50829e-09	0.20602	0.406	0.306	0.00149484
CUX1	2.51148e-09	0.333905	0.354	0.265	0.00149674
MED13L	2.53111e-09	0.248599	0.537	0.443	0.00150844
PPTC7	2.5772e-09	0.718904	0.133	0.08	0.0015359
AP3D1	2.58984e-09	0.668605	0.157	0.1	0.00154344
SCAF11	2.62401e-09	0.315908	0.457	0.362	0.0015638
FIBP	2.62702e-09	0.6546	0.188	0.126	0.00156559
IGF1	2.64181e-09	1.11825	0.156	0.102	0.00157441
GPR18	2.67271e-09	1.09444	0.051	0.022	0.00159283
LRRC8B	2.68342e-09	0.950795	0.076	0.039	0.0015992
UBR1	2.72516e-09	0.524958	0.167	0.107	0.00162408
ARNTL2	2.85006e-09	1.43209	0.025	0.008	0.00169852
NUDT1	2.85865e-09	0.746606	0.182	0.122	0.00170364
NSMCE2	3.00845e-09	0.423105	0.227	0.156	0.00179291
QKI	3.02107e-09	0.394923	0.496	0.414	0.00180043
SLC4A3	3.15876e-09	1.98849	0.019	0.005	0.00188249
CYB5R4	3.18247e-09	0.520877	0.179	0.117	0.00189662
EXOC3	3.22199e-09	0.893374	0.108	0.063	0.00192017
CCDC106	3.4052e-09	1.35835	0.043	0.017	0.00202936
STK11	3.44943e-09	0.874225	0.085	0.045	0.00205571
CEP135	3.62551e-09	0.714382	0.102	0.058	0.00216065
LMO4	3.6352e-09	0.464529	0.221	0.151	0.00216643
SPCS1	3.77327e-09	0.585322	0.371	0.304	0.00224871
CHD1L	3.94666e-09	1.12345	0.055	0.025	0.00235204
ARPC1B	3.97255e-09	0.299475	0.619	0.525	0.00236747
SH3BGRL3	4.03779e-09	0.181071	0.656	0.535	0.00240635
LINC01684	4.07972e-09	1.20536	0.046	0.019	0.00243134
SMC5	4.09031e-09	0.429282	0.299	0.219	0.00243765
TDRKH-AS1	4.18391e-09	1.8626	0.019	0.005	0.00249343
E2F1	4.19261e-09	2.11595	0.015	0.004	0.00249862
KPNB1	4.19891e-09	0.492604	0.248	0.176	0.00250237
USP37	4.28508e-09	0.662707	0.193	0.131	0.00255373
FRMD4A	4.28704e-09	0.88671	0.118	0.071	0.0025549
PPIA	4.38933e-09	0.365892	0.683	0.628	0.00261586
RAD51	4.7206e-09	2.15629	0.014	0.003	0.00281328
BACE1	4.79391e-09	1.37102	0.036	0.014	0.00285697
DUSP5	4.8765e-09	1.10558	0.22	0.158	0.00290619
RAD18	5.0657e-09	1.14346	0.052	0.023	0.00301894
PSMB9	5.28543e-09	0.351675	0.356	0.271	0.0031499
FIP1L1	5.36976e-09	0.535816	0.166	0.107	0.00320015
SLMAP	5.4342e-09	0.419107	0.177	0.115	0.00323856
DPH6	5.80651e-09	0.789501	0.093	0.052	0.00346044
MIR924HG	5.85937e-09	1.0094	0.055	0.025	0.00349194
MT-ND6	5.89925e-09	0.5751	0.21	0.144	0.0035157
CNTRL	6.00374e-09	0.60697	0.206	0.142	0.00357798
VTA1	6.05603e-09	0.701592	0.101	0.057	0.00360914
RAB3A	6.07513e-09	1.73747	0.024	0.008	0.00362052
STN1	6.23466e-09	0.899361	0.085	0.046	0.00371559
ETHE1	6.27912e-09	0.710474	0.142	0.089	0.00374209
PHB2	6.33036e-09	0.564116	0.246	0.177	0.00377263
RALY	6.38931e-09	0.46143	0.276	0.202	0.00380776
CLN8	6.46836e-09	0.588569	0.223	0.156	0.00385487
LINC01473	6.51473e-09	0.605122	0.147	0.092	0.00388251
CORO1A	6.88998e-09	0.450568	0.464	0.387	0.00410614
GCH1	7.1995e-09	0.682394	0.155	0.099	0.0042906
DIS3L2	7.26361e-09	0.657187	0.131	0.08	0.00432881
PTGFRN	7.36229e-09	1.6486	0.028	0.01	0.00438762
ATG16L2	7.38986e-09	0.595732	0.158	0.101	0.00440405
PRR14L	7.59239e-09	0.682449	0.114	0.067	0.00452475
H1-5	7.65351e-09	2.19168	0.017	0.005	0.00456117
ZNF81	7.95525e-09	1.02904	0.052	0.023	0.00474099
PKN1	8.15973e-09	0.688668	0.177	0.119	0.00486286
HIST1H2AL	8.16422e-09	2.63684	0.01	0.002	0.00486553
POLD2	8.18357e-09	0.832586	0.097	0.055	0.00487706
RNGTT	8.19695e-09	0.545242	0.176	0.116	0.00488504
NFAT5	8.22786e-09	0.394021	0.378	0.291	0.00490346
SETD5	8.53503e-09	0.390314	0.22	0.15	0.00508652
CALML4	8.60051e-09	1.60087	0.024	0.008	0.00512555
STARD7	8.64933e-09	0.680592	0.147	0.093	0.00515463
UMAD1	8.69396e-09	0.451947	0.161	0.103	0.00518124
DMTF1	8.71026e-09	0.499697	0.169	0.11	0.00519095
LINC01184	8.80789e-09	0.829584	0.071	0.036	0.00524913
MZT1	8.91131e-09	0.796437	0.103	0.059	0.00531077
LAGE3	8.98872e-09	0.69019	0.138	0.086	0.0053569
ANKRD13A	9.1078e-09	0.653816	0.118	0.071	0.00542787
RAB10	9.31347e-09	0.340333	0.333	0.251	0.00555044
SMARCA5	9.35449e-09	0.376094	0.299	0.22	0.00557488
RDH11	9.72148e-09	0.873685	0.085	0.046	0.00579359
CPEB3	9.84632e-09	0.860079	0.086	0.047	0.00586799
CPNE1	1.0405e-08	0.522803	0.198	0.135	0.00620093
P2RY1	1.05981e-08	1.71077	0.022	0.007	0.006316
GOLPH3	1.06315e-08	0.572891	0.224	0.158	0.0063359
CPSF6	1.08684e-08	0.519815	0.227	0.159	0.00647711
PAXBP1	1.09624e-08	0.565317	0.165	0.107	0.00653312
H2BC9	1.09706e-08	2.13735	0.014	0.003	0.006538
PPP3R1	1.09833e-08	0.5077	0.279	0.205	0.00654556
IQCB1	1.1492e-08	0.590731	0.142	0.089	0.00684877
RNF11	1.15038e-08	0.64	0.139	0.087	0.00685577
PFN1	1.15458e-08	0.195535	0.726	0.64	0.0068808
DHRSX	1.18643e-08	0.522571	0.183	0.123	0.00707065
HMGB3	1.23124e-08	1.11975	0.072	0.037	0.0073377
ANKRD44	1.2657e-08	0.254098	0.453	0.361	0.00754303
SGPP1	1.29127e-08	0.936778	0.091	0.051	0.00769544
DERL1	1.33798e-08	0.608678	0.164	0.107	0.00797378
NSD3	1.37297e-08	0.355221	0.253	0.18	0.00818233
MCM6	1.41251e-08	1.14995	0.058	0.028	0.00841798
MAP2K5	1.41637e-08	0.704791	0.134	0.083	0.00844096
KPNA6	1.417e-08	0.693442	0.123	0.075	0.00844472
DDX60L	1.45044e-08	0.615656	0.102	0.059	0.00864399
EHMT1	1.46337e-08	0.516458	0.221	0.155	0.00872106
MRPL11	1.47372e-08	0.682843	0.158	0.103	0.00878275
LTV1	1.49781e-08	0.749175	0.103	0.06	0.00892632
TSIX	1.53685e-08	0.897937	0.081	0.044	0.009159
VARS1	1.55172e-08	1.18634	0.053	0.024	0.00924761
SNRPA	1.57985e-08	0.734219	0.118	0.072	0.00941522
SLFN13	1.65306e-08	0.66164	0.061	0.03	0.00985155
SAMD8	1.66072e-08	0.726239	0.118	0.072	0.00989721
CCT3	1.67157e-08	0.528545	0.229	0.163	0.00996184
MCM9	1.74353e-08	0.714283	0.101	0.058	0.0103907
CIB2	1.77577e-08	1.78791	0.024	0.008	0.0105828
USP1	1.78536e-08	0.760854	0.115	0.069	0.01064
GRIK4	1.79982e-08	1.46452	0.024	0.008	0.0107262
FOSL1	1.82804e-08	1.0458	0.067	0.034	0.0108943
HNRNPM	1.83198e-08	0.37956	0.419	0.34	0.0109178
OTUD4	1.83659e-08	0.649302	0.158	0.103	0.0109453
HNRNPLL	1.84047e-08	0.816421	0.084	0.046	0.0109684
PSMA2	1.86757e-08	0.43504	0.332	0.257	0.0111299
MTDH	2.06384e-08	0.262096	0.514	0.419	0.0122996
CFAP68	2.17437e-08	1.2321	0.045	0.02	0.0129583
LARS2	2.17483e-08	1.02118	0.06	0.029	0.0129611
MRPS27	2.17816e-08	0.770344	0.096	0.055	0.0129809
F11R	2.23709e-08	0.791408	0.086	0.047	0.0133321
BAZ1A	2.24989e-08	0.272192	0.422	0.333	0.0134084
PSMB8	2.29678e-08	0.437064	0.303	0.228	0.0136879
CHMP4B	2.30689e-08	0.423343	0.272	0.199	0.0137481
FAM160A2	2.46602e-08	1.4061	0.031	0.012	0.0146964
MTHFD1	2.53173e-08	1.10632	0.057	0.027	0.0150881
CYB561A3	2.54036e-08	0.7361	0.108	0.064	0.0151395
ABCC4	2.55605e-08	0.653221	0.1	0.058	0.015233
PLEKHJ1	2.57154e-08	0.772442	0.122	0.076	0.0153253
FANCC	2.61106e-08	1.11418	0.045	0.02	0.0155608
RAB4B	2.61735e-08	0.681536	0.128	0.079	0.0155983
CYP1B1	2.64153e-08	1.10195	0.041	0.018	0.0157424
CSNK1G3	2.79868e-08	0.365497	0.174	0.114	0.016679
ADGRL1	2.85094e-08	1.53292	0.029	0.011	0.0169904
GPM6B	2.8715e-08	1.01603	0.053	0.025	0.0171129
STOML2	2.8734e-08	0.666088	0.138	0.087	0.0171243
ACYP2	2.91703e-08	0.530897	0.195	0.134	0.0173843
CBX1	2.96788e-08	0.895172	0.092	0.052	0.0176873
IFIH1	2.98491e-08	0.742625	0.124	0.077	0.0177888
CSE1L	3.15742e-08	0.822544	0.082	0.045	0.0188169
DEGS1	3.42546e-08	0.570444	0.188	0.129	0.0204143
SKA3	3.47466e-08	2.23723	0.012	0.003	0.0207075
SDC1	3.49487e-08	1.72075	0.014	0.003	0.020828
PXMP2	3.51826e-08	1.20938	0.048	0.022	0.0209673
PRMT9	3.55031e-08	0.628217	0.326	0.259	0.0211583
CDC6	3.64492e-08	2.0954	0.013	0.003	0.0217222
LINC01762	3.71048e-08	1.87768	0.013	0.003	0.0221129
PTOV1	3.72263e-08	0.797649	0.092	0.052	0.0221853
WRN	3.75028e-08	0.534344	0.126	0.077	0.0223501
HIST1H3H	3.7823e-08	2.15395	0.015	0.004	0.0225409
LRPPRC	3.87173e-08	0.628276	0.163	0.108	0.0230739
HIST1H4H	3.9367e-08	1.91104	0.023	0.008	0.0234611
ASB2	3.94043e-08	0.854363	0.072	0.038	0.0234833
VWA8	3.97888e-08	0.512949	0.15	0.097	0.0237125
BAK1	4.00477e-08	0.852998	0.087	0.049	0.0238668
EIF5AL1	4.03539e-08	1.12999	0.05	0.023	0.0240493
CYYR1	4.08833e-08	1.0167	0.035	0.014	0.0243647
USP10	4.25772e-08	0.585272	0.174	0.117	0.0253742
HYI	4.26551e-08	1.02452	0.06	0.03	0.0254206
IBTK	4.28056e-08	0.627339	0.139	0.088	0.0255103
MEAK7	4.31628e-08	1.40164	0.029	0.011	0.0257232
TTC37	4.32676e-08	0.621994	0.106	0.063	0.0257857
GTF2E2	4.36611e-08	0.668132	0.107	0.064	0.0260202
CNOT1	4.39779e-08	0.442314	0.235	0.168	0.026209
DUT	4.44683e-08	0.790031	0.253	0.19	0.0265013
MCM8	4.48753e-08	1.38805	0.035	0.014	0.0267438
EFCAB2	4.55439e-08	0.706256	0.096	0.056	0.0271423
CD109	4.62189e-08	0.75739	0.122	0.076	0.0275445
EEF1G	4.68406e-08	0.378826	0.444	0.353	0.027915
UPK3A	4.71664e-08	1.33448	0.047	0.021	0.0281092
MAP3K7CL	4.78864e-08	1.30388	0.032	0.013	0.0285383
ARHGAP5-AS1	4.96486e-08	1.69933	0.021	0.007	0.0295885
RPS11	5.01487e-08	0.267433	0.909	0.874	0.0298865
ADIPOR2	5.02905e-08	0.56105	0.133	0.083	0.029971
NPM1	5.10244e-08	0.463494	0.705	0.651	0.0304084
USP48	5.13672e-08	0.467236	0.178	0.12	0.0306127
SLX4IP	5.38067e-08	0.778001	0.086	0.048	0.0320665
MAZ	5.45603e-08	0.719694	0.144	0.094	0.0325157
PTK7	5.53942e-08	1.7034	0.02	0.006	0.0330126
CDK2AP2	5.67966e-08	0.63621	0.185	0.128	0.0338484
GTSF1	5.98452e-08	1.60486	0.025	0.009	0.0356652
OXR1	6.07377e-08	0.401031	0.203	0.141	0.0361971
ZNF587B	6.15635e-08	1.30201	0.036	0.015	0.0366892
RHBDD1	6.26812e-08	0.677243	0.107	0.064	0.0373553
CYREN	6.32345e-08	0.80063	0.079	0.043	0.0376851
STX18	6.59388e-08	0.634604	0.13	0.082	0.0392968
SERTAD2	6.65818e-08	0.515099	0.192	0.133	0.03968
GAS6	6.78888e-08	0.937488	0.081	0.045	0.0404589
CCDC14	6.83481e-08	0.761052	0.101	0.06	0.0407326
ANAPC15	7.33492e-08	0.7361	0.112	0.069	0.043713
TTC21A	7.44341e-08	1.6581	0.022	0.007	0.0443596
CEP295	7.50116e-08	0.971613	0.065	0.034	0.0447038
GLYATL2	7.52932e-08	2.68768	0.011	0.002	0.0448716
FKBP15	7.59656e-08	0.68822	0.115	0.071	0.0452723
HJURP	7.677e-08	2.15312	0.011	0.002	0.0457517
H2AC6	7.7216e-08	0.991859	0.055	0.027	0.0460175
PRH1	7.95576e-08	0.738394	0.087	0.049	0.047413
DUOX1	8.01768e-08	1.38391	0.043	0.019	0.047782
EXOC1	8.08601e-08	0.610117	0.131	0.083	0.0481892
RCN2	8.36085e-08	0.642109	0.146	0.095	0.0498271
VSIG10	8.4683e-08	1.34881	0.033	0.013	0.0504675
ZNF586	8.58773e-08	0.792496	0.075	0.041	0.0511792
SH3PXD2A	8.74226e-08	0.669242	0.073	0.039	0.0521002
LRRC69	8.77492e-08	1.40444	0.028	0.011	0.0522949
ARHGEF10	8.98068e-08	1.70128	0.033	0.013	0.0535211
EBNA1BP2	8.99246e-08	0.796792	0.092	0.053	0.0535913
MAP2K4	9.07683e-08	0.460778	0.17	0.114	0.0540941
UBE2G2	9.10074e-08	0.528179	0.171	0.116	0.0542366
MPV17L2	9.65544e-08	1.23015	0.039	0.017	0.0575424
STX8	9.79371e-08	0.468492	0.21	0.148	0.0583664
TACC1	9.91736e-08	0.544667	0.354	0.284	0.0591033
TXNRD1	1.0027e-07	0.498482	0.177	0.121	0.0597567
TRAC	1.00525e-07	0.747577	0.094	0.055	0.0599087
SPAG9	1.00983e-07	0.355546	0.474	0.393	0.0601817
HCFC1R1	1.02815e-07	0.794619	0.088	0.05	0.0612735
SLC35F5	1.06136e-07	1.03692	0.11	0.068	0.0632526
DDX10	1.06559e-07	0.655024	0.147	0.096	0.0635046
RBBP4	1.07053e-07	0.493504	0.223	0.16	0.063799
HIST1H3J	1.07598e-07	1.94471	0.017	0.005	0.064124
CLDND1	1.07661e-07	0.29938	0.177	0.119	0.0641613
SGO2	1.08835e-07	1.43933	0.033	0.014	0.064861
GPR157	1.09295e-07	0.595344	0.143	0.093	0.0651353
ITGB7	1.12498e-07	0.599124	0.155	0.103	0.0670442
E2F3	1.13008e-07	0.473947	0.122	0.076	0.0673479
PTPN6	1.14613e-07	0.498389	0.205	0.145	0.0683043
SIGLEC5	1.14702e-07	1.30393	0.03	0.012	0.0683576
BTBD10	1.15296e-07	0.826125	0.087	0.05	0.0687118
LNPEP	1.15736e-07	0.365636	0.209	0.146	0.0689737
BOLA3	1.17334e-07	0.74246	0.086	0.049	0.0699261
NDUFB3	1.18953e-07	0.502146	0.229	0.167	0.0708911
HNRNPAB	1.21097e-07	0.481549	0.285	0.217	0.0721688
ESYT2	1.21276e-07	0.195006	0.4	0.309	0.0722756
PPP5C	1.2286e-07	1.03327	0.051	0.024	0.0732192
DCAF7	1.24106e-07	0.48321	0.176	0.12	0.0739621
PDE7B	1.28402e-07	0.637957	0.1	0.06	0.076522
FAM193A	1.28461e-07	0.646871	0.123	0.078	0.0765573
ARPC3	1.34613e-07	0.322641	0.656	0.584	0.0802238
TLCD3A	1.35113e-07	1.71488	0.019	0.006	0.0805215
[truncated: 2,723 more rows]

## Sheet: Murine tolDC DEGs LogFC 3.2
Gene	p_val	avg_log2FC	pct.1	pct.2	p_val_adj
Prdm16	0	7.65995	0.808	0.008	0
AC149090.1	0	3.6441	0.707	0.107	0
Ralgapa2	0	3.78954	0.644	0.093	0
Dennd4a	0	3.29625	0.845	0.305	0
Nr4a3	0	3.44319	0.581	0.091	0
Cep112	0	5.71481	0.498	0.014	0
Grasp	0	4.9965	0.479	0.02	0
Ifrd1	0	3.23077	0.526	0.083	0
B4galt6	0	3.65395	0.474	0.046	0
Col17a1	0	7.20363	0.424	0.004	0
Gpm6b	0	3.79605	0.454	0.046	0
B3galt1	0	4.12781	0.427	0.022	0
Nr4a2	0	4.36395	0.434	0.034	0
Osbpl3	0	3.32884	0.457	0.059	0
Txnrd1	0	3.47047	0.397	0.041	0
Ranbp2	0	3.93989	0.444	0.092	0
Cdcp1	0	5.78237	0.329	0.009	0
Pcyt1a	0	3.88795	0.338	0.031	0
Fosb	0	3.73602	0.286	0.025	0
Scube1	0	7.69679	0.259	0.002	0
Kcng3	0	5.62016	0.249	0.005	0
Aire	0	5.22118	0.242	0.01	0
Ackr3	0	5.9411	0.233	0.005	0
Myo5b	0	3.81884	0.243	0.018	0
Ldb2	0	7.08879	0.226	0.003	0
Lpin1	0	4.85724	0.231	0.009	0
Plekhs1	0	8.26245	0.213	0.001	0
Atf3	0	3.968	0.221	0.016	0
Pfkp	0	3.65037	0.225	0.022	0
Thrb	0	4.04015	0.217	0.014	0
Sema7a	0	3.25333	0.223	0.025	0
Dgkh	0	4.01447	0.208	0.016	0
Hook1	0	4.14011	0.205	0.014	0
Gm17276	0	5.34235	0.191	0.006	0
Stk38l	0	3.81726	0.197	0.016	0
Plxna4	0	4.60079	0.181	0.009	0
Nmrk1	0	3.61699	0.187	0.018	0
Pigr	0	8.09806	0.167	0.001	0
Rsad2	0	3.69672	0.178	0.015	0
Grid1	0	4.67835	0.172	0.013	0
Sned1	0	5.72798	0.153	0.003	0
Pde10a	0	4.92272	0.156	0.007	0
Rab38	0	4.06769	0.153	0.011	0
Klf12	0	3.48425	0.152	0.013	0
Nhsl1	0	4.17216	0.142	0.008	0
Procr	0	4.48473	0.131	0.006	0
Gla	0	4.61566	0.129	0.005	0
Tmprss11d	0	3.88954	0.131	0.008	0
Sorcs2	0	4.78365	0.127	0.005	0
Unc5c	0	4.49388	0.116	0.007	0
Slc16a6	0	4.19198	0.115	0.007	0
Nrip3	0	6.57516	0.105	0.001	0
Dcstamp	0	6.12588	0.099	0.001	0
Klhl29	0	4.78342	0.101	0.004	0
Sgcz	0	5.3096	0.094	0.004	0
Egfl6	0	6.01878	0.087	0.002	0
Cystm1	0	4.77206	0.087	0.004	0
Tjp3	0	6.07472	0.076	0.001	0
Mical2	0	4.75752	0.074	0.003	0
Sema3f	0	5.73203	0.067	0.001	0
Pbld1	0	5.69919	0.064	0.001	0
Nptx2	0	4.97676	0.064	0.002	0
Slc6a1	0	7.01018	0.063	0.001	0
Slc28a3	0	9.68825	0.061	0	0
Epha4	0	5.63686	0.054	0.001	0
Gm33819	0	6.83958	0.042	0	0
Nccrp1	0	6.41438	0.042	0.001	0
Pkd1l1	0	9.06022	0.035	0	0
Glis3	3.36625e-302	4.39581	0.085	0.004	7.29332e-298
Rragd	2.96166e-286	3.78609	0.12	0.009	6.41673e-282
Ptgs2	1.15068e-280	3.51308	0.142	0.014	2.49307e-276
Gng4	7.48878e-276	5.09939	0.054	0.002	1.62252e-271
1700016P03Rik	3.04777e-275	5.13583	0.052	0.002	6.60329e-271
Nav2	1.32229e-261	3.20847	0.146	0.015	2.86488e-257
Stra6l	2.01819e-261	3.90035	0.115	0.01	4.37261e-257
Myo10	6.42616e-256	3.34558	0.143	0.015	1.39229e-251
Sspo	4.39203e-255	3.38667	0.154	0.018	9.51576e-251
Lingo1	2.17895e-252	4.19609	0.077	0.004	4.72091e-248
Mir22hg	8.70169e-248	4.46013	0.065	0.003	1.88531e-243
4931406G06Rik	4.18196e-246	4.4733	0.066	0.003	9.06063e-242
Stab2	7.3435e-245	3.63042	0.08	0.005	1.59104e-240
Tdh	1.88008e-241	4.97276	0.05	0.002	4.07337e-237
Ccdc138	3.9128e-241	4.703	0.088	0.006	8.47746e-237
Ccdc180	6.8042e-237	6.33776	0.029	0	1.4742e-232
Fabp1	3.96584e-236	6.26958	0.031	0	8.59238e-232
Npas2	1.41548e-228	3.51002	0.111	0.01	3.06678e-224
Epcam	6.39292e-228	3.90811	0.088	0.006	1.38509e-223
Tnni1	9.45438e-223	5.89297	0.034	0.001	2.04839e-218
Plxna4os3	1.65971e-219	4.93094	0.047	0.002	3.59593e-215
Gm47601	2.33794e-219	5.78842	0.031	0.001	5.06538e-215
Gm15848	1.1391e-217	5.73203	0.033	0.001	2.46797e-213
Ccrl2	1.42633e-216	3.68585	0.094	0.008	3.09028e-212
Ppargc1a	3.6875e-210	4.74019	0.05	0.002	7.98934e-206
Gprc5c	3.58385e-206	5.79344	0.03	0.001	7.76477e-202
Nckap1	6.00863e-203	3.74375	0.081	0.006	1.30183e-198
2900052N01Rik	5.11867e-201	3.21867	0.121	0.014	1.10901e-196
Slc4a11	3.58124e-193	8.40815	0.016	0	7.75911e-189
Tfap2a	1.63969e-189	7.65968	0.017	0	3.55255e-185
Dpysl3	1.50397e-185	4.97276	0.042	0.002	3.25851e-181
Cttnbp2	4.71406e-183	4.54832	0.048	0.002	1.02135e-178
Gpr39	1.26402e-181	8.84872	0.014	0	2.73862e-177
Trp63	1.48032e-180	3.3889	0.075	0.006	3.20726e-176
Sep4	3.48365e-178	6.20847	0.023	0	7.54767e-174
Krt8	4.30134e-177	5.72278	0.027	0.001	9.31929e-173
Gch1	9.7001e-175	3.39568	0.108	0.013	2.10162e-170
Nxpe5	5.18588e-172	5.64386	0.026	0.001	1.12357e-167
Cldn7	6.42186e-171	9.68825	0.013	0	1.39136e-166
Arf2	3.60183e-170	3.75919	0.074	0.006	7.80372e-166
Fgd5	2.85244e-167	4.24715	0.049	0.003	6.18009e-163
Grin2c	5.11317e-167	4.37131	0.045	0.002	1.10782e-162
Il1r2	2.41157e-163	3.89071	0.068	0.005	5.2249e-159
Gprc5a	2.3562e-161	5.48215	0.026	0.001	5.10494e-157
Dcun1d4	1.11586e-158	3.63297	0.072	0.006	2.41762e-154
Lsmem1	5.3165e-156	4.98266	0.031	0.001	1.15187e-151
Gm50061	6.3446e-156	5.94871	0.02	0	1.37462e-151
Wnt11	8.23336e-156	3.23118	0.092	0.01	1.78384e-151
Chst8	5.51982e-154	5.92272	0.019	0	1.19592e-149
Epb41l4a	1.68746e-152	7.18575	0.015	0	3.65604e-148
Pdgfd	4.62216e-150	8.99311	0.012	0	1.00144e-145
Ppp2r2c	4.62901e-150	8.60079	0.012	0	1.00292e-145
Slc16a9	3.08648e-149	6.33776	0.018	0	6.68717e-145
Aldh1a3	1.19081e-146	5.47526	0.022	0	2.58001e-142
2610528A11Rik	6.72883e-143	3.20939	0.08	0.009	1.45787e-138
Plekha7	1.74214e-141	3.65062	0.061	0.005	3.77453e-137
Chpt1	4.81425e-140	3.30205	0.089	0.011	1.04306e-135
Gulo	1.59934e-132	6.09829	0.017	0	3.46513e-128
Ntn5	5.99514e-126	5.01583	0.024	0.001	1.29891e-121
Kcnh4	1.41381e-123	5.16267	0.023	0.001	3.06317e-119
Mthfr	6.55108e-120	3.42124	0.061	0.006	1.41936e-115
Ranbp17	1.04728e-119	3.47803	0.057	0.005	2.26903e-115
Havcr1	7.63089e-116	5.50125	0.019	0	1.65331e-111
Zdhhc9	2.7309e-113	3.54944	0.052	0.005	5.91676e-109
Asic1	2.86763e-113	6.79344	0.012	0	6.21301e-109
Sesn2	1.07669e-111	3.5517	0.05	0.004	2.33277e-107
Radil	1.93132e-108	3.92449	0.039	0.003	4.1844e-104
Dbp	3.59786e-105	4.06907	0.035	0.002	7.79512e-101
Arhgef4	1.60907e-104	4.42245	0.028	0.001	3.48621e-100
Tlr12	4.02666e-103	4.00518	0.035	0.002	8.72416e-99
Gls2	5.13046e-102	3.93176	0.037	0.003	1.11157e-97
Irs1	7.47118e-102	4.30013	0.03	0.002	1.61871e-97
Timp3	5.27322e-96	4.09079	0.039	0.003	1.1425e-91
Npy1r	6.46898e-96	4.62425	0.023	0.001	1.40157e-91
Lhfp	1.06076e-95	3.72632	0.036	0.003	2.29825e-91
Dlg2	3.51072e-94	4.80515	0.028	0.001	7.60633e-90
Aif1l	2.53375e-91	4.79344	0.02	0.001	5.48961e-87
Cacng6	6.98418e-91	4.80938	0.02	0.001	1.51319e-86
Macc1	6.67099e-87	3.88536	0.039	0.003	1.44534e-82
Ctnna3	5.02257e-85	4.1324	0.036	0.003	1.08819e-80
Il2	4.93243e-84	6.12016	0.015	0	1.06866e-79
Col4a5	1.15802e-82	4.57526	0.02	0.001	2.50897e-78
Gng11	8.71579e-81	5.6939	0.012	0	1.88836e-76
Nckipsd	1.51914e-80	3.32516	0.043	0.004	3.29137e-76
Fbxo30	3.1579e-80	3.32002	0.046	0.005	6.8419e-76
Fhdc1	1.07292e-76	4.32617	0.021	0.001	2.32458e-72
Edil3	1.37058e-76	4.52172	0.028	0.002	2.9695e-72
Ephb3	1.0347e-75	4.69809	0.017	0.001	2.24178e-71
Tent4a	9.24289e-74	3.20006	0.043	0.005	2.00256e-69
Gldc	3.47268e-71	4.60079	0.017	0.001	7.52392e-67
Gm15169	1.5075e-68	5.30533	0.013	0	3.26615e-64
Gpr156	1.9089e-68	4.84872	0.014	0	4.13583e-64
Stab1	3.54304e-67	3.60079	0.03	0.003	7.67636e-63
Usp2	9.00568e-65	3.98304	0.021	0.001	1.95117e-60
Grb14	1.84176e-64	3.95098	0.022	0.001	3.99035e-60
Fkbp9	1.01155e-63	4.98781	0.013	0	2.19162e-59
Prps1	2.92323e-63	3.56837	0.031	0.003	6.33348e-59
Dlgap1	4.58909e-63	3.37491	0.035	0.004	9.94272e-59
Col9a3	2.78168e-62	4.5419	0.017	0.001	6.02678e-58
Kdr	4.09612e-62	3.62955	0.027	0.002	8.87465e-58
Rtn4r	4.21874e-61	4.5304	0.015	0.001	9.14031e-57
Cdh1	7.40783e-61	4.79344	0.013	0.001	1.60498e-56
Pla1a	4.41844e-60	3.64758	0.029	0.003	9.57299e-56
Emp2	4.80613e-59	4.83027	0.013	0	1.0413e-54
Cgnl1	1.48907e-57	4.09829	0.018	0.001	3.22622e-53
Npas3	4.92993e-56	3.52062	0.025	0.002	1.06812e-51
Cxadr	2.17613e-55	4.48531	0.016	0.001	4.71479e-51
Egf	5.85938e-55	3.49557	0.032	0.004	1.26949e-50
Tnfsf15	1.77087e-54	4.20651	0.02	0.001	3.83677e-50
Rbp1	3.13483e-54	3.80056	0.021	0.002	6.79193e-50
Krba1	3.49268e-54	3.29413	0.029	0.003	7.56724e-50
Ndrg4	3.63344e-53	3.67234	0.023	0.002	7.87221e-49
Etnk2	2.24861e-51	4.51833	0.013	0.001	4.87183e-47
Cds1	3.30045e-51	3.40678	0.025	0.002	7.15074e-47
Sgsm3	5.75736e-51	3.84743	0.022	0.002	1.24739e-46
Gck	1.79571e-48	4.6497	0.011	0	3.89059e-44
Inpp5j	3.91194e-48	4.5564	0.012	0.001	8.47561e-44
Cd5	5.74351e-46	3.83723	0.023	0.002	1.24439e-41
Gm41409	3.83769e-45	3.78521	0.018	0.001	8.31474e-41
Fcer2a	5.53168e-45	4.52679	0.012	0.001	1.19849e-40
Cacna1g	1.87485e-44	3.36375	0.024	0.003	4.06204e-40
Ido2	3.08097e-44	3.22349	0.03	0.004	6.67524e-40
Dll4	8.18992e-44	3.22824	0.031	0.004	1.77443e-39
Gm37168	1.39425e-43	3.87642	0.017	0.001	3.02079e-39
Ptprk	4.49318e-43	3.80432	0.014	0.001	9.73493e-39
Smoc1	3.08933e-41	4.0444	0.013	0.001	6.69335e-37
Il6	2.18421e-39	3.98781	0.017	0.001	4.73231e-35
A230072C01Rik	4.15276e-39	3.89297	0.024	0.003	8.99736e-35
Dusp8	1.46752e-38	4.36375	0.01	0.001	3.17953e-34
Upp1	1.16929e-37	3.36813	0.024	0.003	2.53338e-33
Galnt3	1.27796e-36	3.58372	0.016	0.001	2.76882e-32
Adarb1	3.84516e-36	3.80242	0.015	0.001	8.33092e-32
Arfgef3	5.67851e-36	3.78263	0.013	0.001	1.23031e-31
Bambi	2.51052e-35	3.96607	0.013	0.001	5.43929e-31
Gm36486	8.60669e-35	3.67879	0.014	0.001	1.86472e-30
Gm3294	3.58044e-34	3.92836	0.012	0.001	7.75739e-30
Nek10	1.11171e-33	4.07996	0.013	0.001	2.40863e-29
Gal3st2c	1.70221e-33	4.12274	0.01	0.001	3.688e-29
Oaf	9.03432e-33	4.18575	0.01	0.001	1.95738e-28
Map9	1.16972e-32	3.94183	0.013	0.001	2.53431e-28
Tmem88	4.54927e-32	4.08622	0.01	0.001	9.85644e-28
A530076I17Rik	2.96913e-31	3.67879	0.013	0.001	6.43291e-27
Poc1a	1.86594e-30	4.16585	0.013	0.001	4.04274e-26
Tle2	3.56753e-30	3.26581	0.017	0.002	7.7294e-26
Zkscan5	2.77393e-29	3.2396	0.019	0.002	6.01001e-25
Vsig2	2.24682e-28	3.82318	0.01	0.001	4.86797e-24
Kcnk5	1.63851e-26	3.27886	0.015	0.002	3.54999e-22
Dnah11	4.54861e-25	3.55348	0.011	0.001	9.85503e-21
Maoa	1.72469e-24	3.47977	0.013	0.001	3.73671e-20
AV064505	2.28394e-23	3.60079	0.012	0.001	4.94838e-19
Mok	4.74795e-23	3.35286	0.012	0.001	1.02869e-18
Ednrb	1.58607e-22	3.55348	0.01	0.001	3.43638e-18
Glycam1	1.99736e-22	3.25029	0.013	0.002	4.32748e-18
Rhbdl2	1.17354e-19	3.22228	0.011	0.001	2.54258e-15
Als2cl	9.32215e-19	3.21832	0.01	0.001	2.01974e-14
Rassf8	9.75116e-18	3.24089	0.01	0.001	2.11269e-13

## Sheet: Human tolDC DEGs LogFC 3.2
gene	p_val	avg_log2FC	pct.1	pct.2	p_val_adj
PRDM16	0	8.7967	0.743	0.006	0
S100B	0	6.197	0.796	0.06	0
LTB	0	3.4576	0.854	0.209	0
CTNND1	0	3.21134	0.593	0.111	0
ZNF804A	0	4.97446	0.509	0.035	0
LINC00877	0	3.92721	0.493	0.048	0
MACC1	0	4.09838	0.449	0.034	0
PIK3R6	0	5.03272	0.429	0.019	0
CA2	0	4.26298	0.419	0.04	0
TSPAN15	0	4.16401	0.405	0.026	0
ANKFN1	0	7.88511	0.367	0.002	0
FNBP1L	0	3.70794	0.394	0.036	0
PSD3	0	4.33419	0.384	0.026	0
IDO2	0	3.50724	0.397	0.044	0
LAMP3	0	3.55312	0.385	0.044	0
DIAPH3	0	5.91416	0.34	0.008	0
PARD3B	0	3.33955	0.314	0.03	0
AKAP12	0	3.55068	0.272	0.029	0
CRPPA	0	4.09573	0.263	0.02	0
NOD1	0	3.48302	0.265	0.028	0
ACY3	0	5.70803	0.242	0.009	0
RORC	0	4.32639	0.228	0.011	0
CDH1	0	4.64523	0.223	0.008	0
ENHO	0	4.19963	0.233	0.019	0
DLGAP1	0	5.22826	0.21	0.009	0
PIP5K1B	0	3.78805	0.214	0.016	0
FOXP2	0	4.55945	0.205	0.011	0
LINC01814	0	4.12643	0.205	0.014	0
CNIH3	0	3.9643	0.2	0.015	0
PIGR	0	5.29205	0.19	0.009	0
ST6GALNAC5	0	6.2496	0.175	0.002	0
SFTPD	0	5.65079	0.17	0.004	0
GLDN	0	6.43852	0.167	0.004	0
COL13A1	0	6.90522	0.164	0.002	0
TNFRSF13C	0	3.84475	0.171	0.012	0
NEXMIF	0	5.2626	0.156	0.004	0
RASAL1	0	5.32165	0.151	0.004	0
LINC01170	0	5.93724	0.147	0.002	0
IL22RA2	0	4.37689	0.155	0.01	0
NRXN2	0	6.08461	0.141	0.002	0
FRRS1	0	4.7915	0.141	0.005	0
BRIP1	0	4.05067	0.142	0.01	0
GTF2IRD1	0	4.68921	0.134	0.006	0
CD300LG	0	7.43549	0.116	0.001	0
GPR39	0	6.05197	0.113	0.002	0
DEFA4	0	7.03531	0.107	0	0
PRDM16-DT	0	8.06388	0.101	0	0
LINC02149	0	5.06367	0.104	0.003	0
CFAP73	0	4.56314	0.105	0.005	0
MPP3	0	5.23999	0.098	0.003	0
UNC79	0	5.0462	0.092	0.003	0
SYT2	0	4.98849	0.087	0.003	0
SLC16A2	0	5.44095	0.073	0.002	0
NGFR	0	6.05965	0.071	0.001	0
PPP1R1A	0	5.24034	0.058	0.001	0
FFAR4	0	5.86183	0.048	0.001	0
TMEM132D	4.73739e-308	5.9406	0.05	0.001	2.82329e-302
PPP2R3A	3.30999e-305	3.59542	0.188	0.018	1.97262e-299
RYR2	2.73283e-291	4.79181	0.08	0.003	1.62865e-285
HCRTR2	1.90063e-245	5.62457	0.043	0.001	1.1327e-239
TMEM97	5.3058e-234	3.2063	0.286	0.052	3.16203e-228
ALDOC	2.39062e-230	4.04051	0.129	0.011	1.42471e-224
PRIMA1	7.14357e-230	6.20719	0.033	0.001	4.25727e-224
MYOZ1	7.43611e-227	7.02348	0.024	0	4.43161e-221
CMTM4	3.93778e-223	3.61851	0.119	0.01	2.34675e-217
SMPD3	1.48552e-200	3.50852	0.104	0.008	8.85307e-195
NTNG1	2.01578e-200	5.19059	0.048	0.002	1.20132e-194
RP1	3.57076e-172	4.94555	0.035	0.001	2.12802e-166
HGD	6.16692e-167	5.1051	0.04	0.001	3.67522e-161
LOXL3	1.57297e-166	3.35096	0.112	0.012	9.37427e-161
TTC29	4.81286e-163	6.95042	0.018	0	2.86827e-157
PGAM2	1.18661e-149	6.22795	0.019	0	7.07168e-144
CACNG2	7.78126e-146	5.56694	0.023	0	4.63731e-140
MGAT3	1.78482e-136	4.75402	0.035	0.001	1.06368e-130
KIF23	9.9339e-132	3.21498	0.116	0.015	5.92019e-126
LINC01531	4.00364e-131	5.22795	0.028	0.001	2.386e-125
POLQ	8.59942e-128	3.84057	0.064	0.005	5.12489e-122
DLG3	2.97713e-125	3.31144	0.08	0.008	1.77424e-119
RHOXF1-AS1	1.10142e-124	3.88207	0.062	0.005	6.56402e-119
MMP13	1.93192e-121	6.54544	0.015	0	1.15134e-115
CACNA1A	7.79765e-120	3.80916	0.069	0.006	4.64707e-114
OR3A2	1.52578e-114	4.14995	0.047	0.003	9.09303e-109
DOK7	1.57483e-104	3.93845	0.044	0.003	9.3853e-99
SCX	1.92962e-101	3.95333	0.058	0.005	1.14997e-95
KCNH8	2.8613e-99	3.88009	0.056	0.005	1.70521e-93
LINC02465	1.61175e-98	6.2824	0.013	0	9.60537e-93
KCNJ12	9.02351e-97	5.2686	0.019	0.001	5.37764e-91
RNASEH2B-AS1	2.77277e-91	3.5399	0.051	0.004	1.65246e-85
CABP1	1.66084e-88	4.64101	0.024	0.001	9.8979e-83
CAMP	3.03959e-88	4.93577	0.038	0.003	1.81147e-82
DTL	5.68994e-86	3.21865	0.062	0.007	3.39097e-80
PWRN1	3.06293e-82	4.68768	0.025	0.001	1.82538e-76
S100A2	1.94174e-80	3.85356	0.035	0.002	1.1572e-74
FHL2	3.12029e-80	3.27308	0.046	0.004	1.85956e-74
S100A3	1.3752e-79	4.80293	0.021	0.001	8.19563e-74
KRT8	1.88089e-73	3.30512	0.075	0.011	1.12093e-67
KIF15	2.15531e-71	3.41137	0.044	0.004	1.28447e-65
CDCA3	3.14504e-71	3.47067	0.041	0.004	1.87431e-65
LINGO4	7.61512e-71	4.21969	0.026	0.002	4.53829e-65
KCNH3	2.00434e-68	4.10195	0.026	0.002	1.1945e-62
MELK	1.27281e-66	3.50045	0.043	0.004	7.58541e-61
CCN3	1.61939e-66	3.64299	0.048	0.005	9.6509e-61
KIF18B	6.2015e-62	3.9309	0.025	0.002	3.69583e-56
KCTD19	7.44713e-62	5.2686	0.013	0	4.43818e-56
HIST1H3G	6.20948e-61	5.17783	0.015	0.001	3.70059e-55
KIF14	2.58854e-54	3.56589	0.036	0.004	1.54266e-48
SLC45A3	2.19503e-51	3.49099	0.028	0.002	1.30815e-45
HIST1H3B	5.32915e-48	4.76593	0.026	0.002	3.17595e-42
PGR	2.17822e-47	4.73491	0.012	0	1.29813e-41
BUB1B	1.23908e-43	3.39059	0.03	0.003	7.38442e-38
HIST1H3C	4.63389e-42	5.2824	0.01	0	2.7616e-36
HIST1H3F	1.50244e-41	5.0215	0.014	0.001	8.9539e-36
PRSS22	9.77885e-41	5.07595	0.011	0	5.82779e-35
IQGAP3	4.68612e-40	3.77933	0.02	0.002	2.79273e-34
OLFM4	6.32695e-39	3.97641	0.013	0.001	3.7706e-33
HIST1H2AJ	4.51249e-38	4.51117	0.015	0.001	2.68925e-32
AMOT	4.64274e-37	3.657	0.02	0.002	2.76688e-31
HIST1H1B	6.29014e-37	3.97641	0.029	0.004	3.74866e-31
NEIL3	1.47962e-35	3.54197	0.02	0.002	8.81793e-30
VGLL3	6.7278e-35	3.40667	0.024	0.003	4.00949e-29
SAMMSON	1.73737e-34	4.1002	0.013	0.001	1.0354e-28
EPS8L3	8.3692e-33	3.21415	0.023	0.003	4.98769e-27
ADRA2C	2.48551e-32	3.73491	0.013	0.001	1.48126e-26
EXO1	7.2325e-31	3.47769	0.017	0.002	4.31026e-25
LINC01924	1.90314e-30	4.29834	0.01	0.001	1.13419e-24
PLEKHH1	2.76241e-30	3.47769	0.017	0.002	1.64628e-24
HIST1H4D	5.42665e-30	4.4061	0.013	0.001	3.23406e-24
SIGLEC6	6.49811e-30	3.50064	0.019	0.002	3.8726e-24
CUX2	6.47961e-28	3.49992	0.019	0.002	3.86157e-22
GSN-AS1	1.63511e-26	3.52341	0.014	0.001	9.74456e-21
ADGRB1	4.26819e-26	3.98079	0.01	0.001	2.54366e-20
ITGB1BP2	1.43823e-25	3.31265	0.017	0.002	8.57126e-20
PPEF1	1.848e-24	3.24137	0.014	0.001	1.10133e-18
HIST1H3I	4.46659e-24	3.95257	0.011	0.001	2.6619e-18
ST3GAL6-AS1	3.41416e-23	3.75402	0.01	0.001	2.03469e-17
HIST1H4F	1.41061e-22	3.68363	0.011	0.001	8.40665e-17
SHISA8	5.92476e-17	3.36546	0.01	0.001	3.53091e-11
LRRC36	3.07112e-16	3.23465	0.011	0.001	1.83026e-10
CDC25C	3.72376e-15	3.23465	0.01	0.001	2.2192e-09
TNFSF18	5.99136e-15	3.25492	0.011	0.001	3.5706e-09
XACT	5.73911e-13	3.49876	0.012	0.002	3.42027e-07

## Sheet: Murine cDC1 DEGs LogFC 3.2
gene	p_val	avg_log2FC	pct.1	pct.2	p_val_adj
Ppt1	0	6.76544	0.931	0.028	0
Naaa	0	7.30824	0.852	0.013	0
Irf8	0	4.56224	0.931	0.093	0
Wdfy4	0	4.65771	0.944	0.106	0
Plbd1	0	3.78005	0.91	0.125	0
Psap	0	3.25492	0.942	0.179	0
Clec9a	0	7.60324	0.767	0.006	0
Mctp1	0	4.63358	0.832	0.074	0
Cadm1	0	4.89157	0.772	0.055	0
Mpeg1	0	3.83425	0.771	0.076	0
Gm2a	0	3.33752	0.814	0.12	0
Xcr1	0	8.59087	0.695	0.003	0
Cdk14	0	3.46833	0.806	0.137	0
Btla	0	3.87282	0.719	0.064	0
Gm36723	0	3.43873	0.622	0.059	0
Arsb	0	4.2004	0.607	0.045	0
Cst3	0	3.27016	0.917	0.358	0
Rab7b	0	7.9604	0.527	0.002	0
Ifi205	0	5.34338	0.534	0.015	0
Havcr2	0	4.53765	0.543	0.029	0
Fuca1	0	4.01251	0.495	0.036	0
Lrrk2	0	3.21021	0.511	0.062	0
P2ry14	0	5.62824	0.455	0.01	0
Man2b1	0	3.51078	0.48	0.043	0
Cd36	0	4.2758	0.459	0.023	0
Ece1	0	3.93273	0.459	0.03	0
Tlr3	0	8.33712	0.429	0.001	0
Slc8b1	0	3.67743	0.417	0.034	0
BC028528	0	5.77128	0.38	0.007	0
Fgd2	0	3.47337	0.406	0.037	0
Cyb5a	0	3.51957	0.404	0.036	0
Itgae	0	7.53905	0.307	0.002	0
Ccr9	0	4.37629	0.318	0.019	0
St3gal5	0	3.66199	0.319	0.025	0
Gm43914	0	8.85025	0.29	0.001	0
Trpm2	0	4.80091	0.291	0.011	0
1700025G04Rik	0	3.38339	0.303	0.03	0
Plpp1	0	4.57397	0.284	0.013	0
Cxcl9	0	4.35971	0.291	0.021	0
Gpr141b	0	6.66887	0.271	0.003	0
Gusb	0	3.20222	0.3	0.033	0
Gcsam	0	8.00712	0.266	0.001	0
Sdf2l1	0	3.54679	0.275	0.026	0
Mycl	0	6.65243	0.246	0.002	0
Cd24a	0	4.63877	0.248	0.009	0
Naga	0	4.55925	0.248	0.011	0
Clec1a	0	8.78275	0.225	0.001	0
Rasgrp3	0	3.23328	0.243	0.026	0
Unc119	0	3.83159	0.22	0.016	0
Olfm1	0	4.46716	0.208	0.009	0
Cycs	0	3.44612	0.214	0.02	0
Txndc15	0	4.17083	0.204	0.011	0
Nlrp1b	0	3.46216	0.211	0.02	0
Cd8a	0	6.31467	0.19	0.002	0
Slamf8	0	3.39955	0.201	0.019	0
Eefsec	0	3.27269	0.196	0.021	0
Atp6v0a2	0	3.68002	0.186	0.015	0
Itga8	0	7.68033	0.169	0.001	0
Plin2	0	3.36488	0.182	0.017	0
Sdad1	0	4.48439	0.173	0.008	0
Anxa1	0	4.0918	0.171	0.01	0
Hepacam2	0	6.31191	0.153	0.002	0
Gatm	0	5.40725	0.154	0.004	0
Ffar4	0	5.77622	0.152	0.003	0
Pdia5	0	5.67462	0.148	0.003	0
Ppef2	0	8.39986	0.139	0	0
Plce1	0	4.82264	0.143	0.005	0
Tlr11	0	3.63496	0.149	0.012	0
Extl3	0	3.58785	0.141	0.012	0
Ifi211	0	3.45702	0.137	0.012	0
Rubcnl	0	3.25658	0.13	0.014	0
Eda	0	4.92721	0.12	0.004	0
Gm42962	0	8.11473	0.112	0	0
Ppm1m	0	4.43648	0.117	0.005	0
Snx22	0	6.47209	0.107	0.001	0
Fndc7	0	6.25385	0.101	0.001	0
F630028O10Rik	0	4.32972	0.104	0.005	0
2025-09-03	0	6.7928	0.086	0.001	0
Pianp	0	6.99158	0.046	0	0
Med12l	5.96921e-298	3.53838	0.092	0.008	1.29329e-293
Chsy3	2.8124e-296	3.54652	0.091	0.008	6.09335e-292
Mrpl42	1.22792e-290	3.22836	0.107	0.011	2.6604e-286
Lrrc18	2.87525e-281	5.40473	0.036	0.001	6.22951e-277
Zfp367	5.91035e-236	3.58791	0.069	0.006	1.28054e-231
Rab39	2.02045e-234	3.41889	0.076	0.007	4.3775e-230
Ctla2b	7.66137e-230	5.1361	0.034	0.001	1.65991e-225
Dbn1	9.11173e-230	3.98026	0.054	0.003	1.97415e-225
Sult1a1	1.23385e-203	6.08558	0.022	0	2.67326e-199
Trabd2b	1.16582e-202	7.6341	0.017	0	2.52587e-198
Notch4	6.74882e-197	6.44488	0.02	0	1.4622e-192
Gpr33	1.28811e-194	5.12623	0.028	0.001	2.79081e-190
Dctpp1	3.13656e-187	3.71211	0.051	0.004	6.79568e-183
Gm11837	4.63883e-186	6.16477	0.02	0	1.00505e-181
Chst9	3.65308e-180	5.99925	0.021	0	7.91476e-176
Cenpv	9.95855e-179	3.88395	0.044	0.003	2.15762e-174
Fcgrt	4.32417e-166	3.24126	0.059	0.006	9.36875e-162
Itpripl1	1.00788e-150	3.9232	0.036	0.002	2.18367e-146
Naalad2	2.34551e-149	7.16204	0.013	0	5.08178e-145
Casp6	3.2208e-149	3.65248	0.042	0.003	6.97819e-145
Cldn1	1.46096e-125	5.00431	0.019	0.001	3.16532e-121
Rtl8a	9.82638e-117	4.18184	0.025	0.001	2.12898e-112
Rtl8b	2.15692e-116	4.90528	0.018	0.001	4.67318e-112
Gm3336	1.52952e-115	5.65954	0.014	0	3.31387e-111
Homer2	1.29412e-113	6.17131	0.011	0	2.80384e-109
Gramd2	1.12262e-95	5.97723	0.01	0	2.43227e-91
Fgd6	2.59142e-95	3.4324	0.032	0.003	5.61458e-91
Fam149a	7.95354e-95	5.46023	0.012	0	1.72321e-90
Nucb2	1.3592e-86	3.66505	0.024	0.002	2.94484e-82
Acvrl1	1.3592e-86	3.66505	0.024	0.002	2.94484e-82
F930017D23Rik	2.84718e-76	5.04434	0.011	0	6.1687e-72
Proser2	2.11002e-75	4.90828	0.011	0	4.57158e-71
Qpct	2.06631e-72	3.34534	0.025	0.002	4.47686e-68
Neurl1b	2.37904e-71	4.04073	0.016	0.001	5.15442e-67
Pcsk5	1.22098e-63	4.01144	0.014	0.001	2.64537e-59
2310040G24Rik	9.47626e-60	4.36396	0.011	0.001	2.05313e-55
Ildr1	4.70557e-59	3.40488	0.02	0.002	1.01951e-54
Gm2629	1.58972e-48	3.30182	0.016	0.002	3.44428e-44
Abca13	2.95776e-41	4.0806	0.011	0.001	6.40829e-37
A830008E24Rik	4.89976e-41	4.11473	0.01	0.001	1.06158e-36
4930455G09Rik	1.92029e-29	3.24848	0.01	0.001	4.1605e-25

## Sheet: Human cDC1 DEGs LogFC 3.2
gene	p_val	avg_log2FC	pct.1	pct.2	p_val_adj
CADM1	0	7.19149	0.853	0.012	0
IDO1	0	4.85072	0.831	0.062	0
WDFY4	0	5.52758	0.827	0.06	0
CPNE3	0	4.15964	0.767	0.116	0
RUBCNL	0	4.77325	0.667	0.032	0
CLEC9A	0	4.54446	0.692	0.07	0
CLNK	0	4.14606	0.599	0.064	0
VAC14	0	4.43349	0.509	0.034	0
HDAC9	0	3.51088	0.712	0.267	0
FMNL2	0	3.75914	0.47	0.057	0
CCSER1	0	3.40782	0.622	0.212	0
RAB7B	0	4.98624	0.417	0.018	0
ENPP1	0	4.50336	0.411	0.02	0
CCND1	0	4.18108	0.418	0.032	0
SLC24A4	0	4.76355	0.404	0.018	0
PTK2	0	3.4159	0.433	0.048	0
KIF16B	0	3.37685	0.417	0.05	0
HLA-DOB	0	3.97764	0.384	0.029	0
XCR1	0	7.83006	0.305	0.002	0
CCDC26	0	3.35663	0.332	0.044	0
MIR924HG	0	5.45663	0.274	0.008	0
PLEKHM3	0	3.26841	0.282	0.043	0
ZNF366	0	3.81235	0.259	0.026	0
ENOX1	0	4.22477	0.232	0.009	0
ASB2	0	3.64171	0.245	0.024	0
PPM1H	0	3.93468	0.218	0.015	0
NCKAP5	0	3.37425	0.232	0.03	0
TMEM14A	0	3.69005	0.218	0.019	0
THRB	0	4.20279	0.21	0.013	0
TACSTD2	0	5.38757	0.18	0.006	0
BTLA	0	3.66142	0.181	0.013	0
EGLN3	0	3.60662	0.179	0.015	0
ROR1	0	3.45385	0.172	0.018	0
GCSAM	0	3.32535	0.163	0.016	0
RHEX	0	3.72989	0.153	0.01	0
PNOC	0	4.56478	0.153	0.013	0
FKBP1B	0	4.24493	0.139	0.008	0
DBN1	0	4.17228	0.119	0.006	0
CLCN4	0	4.31698	0.116	0.006	0
APBA1	0	3.21369	0.123	0.014	0
KCND3	0	5.91239	0.085	0.001	0
GNAO1	0	3.89573	0.089	0.007	0
SNX22	0	5.13511	0.083	0.002	0
TSPAN2	0	3.31925	0.081	0.008	0
PDE1C	0	3.21339	0.08	0.007	0
GPR31	0	6.09064	0.071	0.001	0
PPY	0	7.43892	0.069	0	0
SMASR	0	3.34016	0.071	0.007	0
ENO4	0	4.55027	0.064	0.003	0
FBXO27	0	5.12512	0.061	0.002	0
TLR3	0	3.89896	0.061	0.005	0
CDH2	0	3.47368	0.06	0.004	0
PPM1J	0	3.74722	0.058	0.004	0
SH3RF2	0	4.42953	0.038	0.001	0
ERICH5	0	7.45537	0.033	0	0
HYDIN	0	6.16259	0.031	0.001	0
CCDC74A	0	5.78662	0.029	0.001	0
ERC2	7.17623e-259	3.69152	0.04	0.003	4.27673e-253
BIK	1.26019e-252	3.50793	0.052	0.005	7.51021e-247
CDS1	4.59053e-229	3.20246	0.054	0.006	2.73576e-223
CECR2	1.42289e-201	4.18029	0.033	0.002	8.47983e-196
PPP1R3G	1.63709e-189	3.27196	0.046	0.005	9.7564e-184
FAM149A	4.16852e-189	3.46082	0.036	0.003	2.48426e-183
TSPAN6	7.02389e-164	3.88957	0.026	0.002	4.18594e-158
PLEKHG4B	2.59531e-149	4.53901	0.018	0.001	1.5467e-143
LINC00882	5.69714e-132	3.20781	0.03	0.003	3.39526e-126
HTR3A	5.01594e-129	4.03077	0.018	0.001	2.98929e-123
GDF7	1.63051e-121	5.21412	0.012	0	9.71715e-116
TENT5B	8.24878e-119	3.32019	0.026	0.003	4.91593e-113
SOCAR	2.48085e-117	3.89189	0.019	0.001	1.47848e-111
TOX-DT	3.6222e-116	3.62248	0.021	0.002	2.15868e-110
FAM95B1	1.0341e-106	3.3112	0.023	0.002	6.16282e-101
LINC01724	1.32824e-91	3.68454	0.015	0.001	7.91577e-86
LIPH	1.73866e-81	4.75493	0.01	0	1.03617e-75
ANKRD20A4P	4.279e-79	3.2857	0.017	0.002	2.5501e-73
CLCN1	3.29179e-77	3.66288	0.014	0.001	1.96177e-71
NYAP2	6.46912e-67	3.71693	0.011	0.001	3.85532e-61
EEIG1	7.77467e-66	3.21617	0.015	0.002	4.63338e-60
ANKRD20A3P	1.01864e-64	3.53949	0.012	0.001	6.07065e-59

## Sheet: Murine ILC3 DEGs LogFC 3.2
gene	p_val	avg_log2FC	pct.1	pct.2	p_val_adj
Cntn1	0	4.32881	0.681	0.05	0
Il18r1	0	3.39692	0.664	0.068	0
Plcb4	0	3.63182	0.622	0.065	0
Bcl2	0	3.50684	0.588	0.063	0
Rora	0	3.58483	0.584	0.06	0
Tox	0	3.54599	0.566	0.053	0
Mapk10	0	4.94821	0.53	0.025	0
Clnk	0	3.55837	0.561	0.057	0
Lingo2	0	5.61053	0.514	0.023	0
Ern1	0	3.93888	0.519	0.054	0
Igf1r	0	3.2732	0.534	0.075	0
Tnik	0	3.20384	0.514	0.061	0
Ttn	0	4.34561	0.471	0.032	0
Il23r	0	4.28029	0.453	0.029	0
Odc1	0	4.02848	0.41	0.034	0
Arhgef28	0	4.33675	0.359	0.02	0
Cd82	0	3.41176	0.377	0.041	0
Zmat4	0	3.92094	0.312	0.022	0
Nebl	0	3.79351	0.307	0.023	0
Ccr6	0	3.67187	0.285	0.025	0
Rorc	0	4.06335	0.275	0.018	0
Camk4	0	3.33375	0.284	0.027	0
Itk	0	3.70574	0.279	0.023	0
Sdc4	0	3.6311	0.278	0.025	0
Il1r1	0	4.53253	0.264	0.013	0
Fam184b	0	4.63979	0.251	0.012	0
Gimap8	0	3.27124	0.254	0.027	0
Olfr60	0	4.93426	0.233	0.008	0
Psd2	0	4.46496	0.236	0.011	0
Cd4	0	3.4004	0.226	0.024	0
Dgat1	0	4.0407	0.218	0.017	0
Cnnm2	0	3.78451	0.219	0.018	0
Nrgn	0	3.51372	0.206	0.019	0
Nrg2	0	3.45502	0.207	0.02	0
Vps37b	0	3.20899	0.209	0.026	0
Pxdc1	0	4.28515	0.192	0.01	0
Cxcr6	0	3.24464	0.196	0.02	0
Tex2	0	3.60771	0.192	0.018	0
Pkp4	0	3.27148	0.193	0.023	0
F2r	0	4.28029	0.16	0.009	0
Abi3bp	0	4.17963	0.16	0.009	0
Tiam2	0	3.5303	0.165	0.015	0
Arnt2	0	4.92206	0.155	0.005	0
Dll1	0	4.19185	0.157	0.009	0
8030451A03Rik	0	5.68233	0.145	0.003	0
Rarg	0	3.87885	0.153	0.011	0
Tox2	0	3.61345	0.15	0.013	0
Eef2k	0	3.30818	0.152	0.016	0
Gm31392	0	4.70607	0.136	0.006	0
Podnl1	0	4.57998	0.134	0.006	0
Eya2	0	3.84864	0.136	0.01	0
Gdpd5	0	4.41977	0.132	0.006	0
Tnfsf11	0	4.99721	0.13	0.005	0
Bmp2	0	3.81502	0.134	0.01	0
Rasl11a	0	3.94732	0.13	0.009	0
Gas7	0	3.39577	0.135	0.014	0
1700016L21Rik	0	5.45105	0.123	0.003	0
Arhgef26	0	5.05412	0.118	0.004	0
Farp1	0	3.28992	0.126	0.013	0
Sestd1	0	3.63391	0.122	0.01	0
Prrg1	0	3.69533	0.122	0.01	0
Colgalt2	0	4.34311	0.117	0.006	0
Atp10a	0	3.35014	0.11	0.011	0
Prickle1	0	4.24104	0.095	0.006	0
Slc16a2	0	4.52589	0.093	0.004	0
Disp1	0	3.28474	0.098	0.01	0
Piwil4	0	4.94421	0.089	0.003	0
Impa2	0	4.32815	0.09	0.005	0
Lrrc8b	0	3.25641	0.088	0.009	0
Itgb3	0	3.30378	0.084	0.009	0
Gm43445	0	3.92081	0.079	0.005	0
Kcnk1	0	4.79231	0.077	0.003	0
Arid5a	0	3.43723	0.08	0.007	0
Cdh20	0	4.56935	0.077	0.004	0
Tnfrsf25	0	4.11866	0.077	0.004	0
Slc6a13	0	4.01453	0.076	0.005	0
Il22	0	4.04	0.075	0.005	0
Xkr6	0	3.40305	0.077	0.007	0
Xlr4a	0	4.23872	0.074	0.004	0
Il1rl2	0	4.81504	0.072	0.003	0
Vipr2	0	4.83046	0.072	0.003	0
Cxxc5	0	3.4918	0.076	0.007	0
Rtn4rl1	0	3.39036	0.075	0.007	0
Ccdc184	0	3.92651	0.073	0.005	0
Ptger2	0	4.02288	0.071	0.004	0
Eng	0	4.25827	0.07	0.004	0
Cited4	0	4.14748	0.069	0.004	0
Rgcc	0	3.67771	0.068	0.005	0
Gabbr1	0	3.42245	0.07	0.007	0
Lta	0	3.9153	0.068	0.006	0
2900026A02Rik	0	3.47285	0.067	0.006	0
Tgm2	0	3.30245	0.068	0.009	0
Whrn	0	3.29852	0.066	0.007	0
Tnfsf8	0	3.98185	0.063	0.004	0
Lingo4	0	3.97185	0.062	0.004	0
Espn	0	3.93078	0.062	0.004	0
Prelid2	0	3.65723	0.061	0.005	0
Il17re	0	4.6594	0.055	0.002	0
Gucy1a1	0	3.77794	0.056	0.004	0
Tbc1d30	0	4.0857	0.055	0.003	0
Xlr4b	0	4.04	0.055	0.003	0
Npnt	0	4.3424	0.054	0.003	0
Synj2	0	4.03403	0.054	0.003	0
Eya1	0	3.27104	0.057	0.007	0
Ccdc125	0	3.36731	0.056	0.006	0
Tnc	0	4.75485	0.05	0.001	0
Ahdc1	0	3.20385	0.055	0.006	0
Pde11a	0	4.27076	0.051	0.003	0
Myo3b	0	4.05499	0.049	0.003	0
Gm38411	0	3.60761	0.05	0.004	0
Prr29	0	4.68528	0.048	0.002	0
Tnk2	0	3.58213	0.05	0.004	0
Apol7e	0	3.38616	0.05	0.005	0
Kcnmb4	0	3.50011	0.049	0.004	0
Tdrkh	0	3.66118	0.048	0.004	0
Galnt17	0	5.26367	0.045	0.001	0
1810073O08Rik	0	5.05812	0.045	0.001	0
Cers4	0	3.52593	0.046	0.004	0
Plb1	0	4.13336	0.04	0.002	0
AC163638.2	0	5.00063	0.039	0.001	0
Kalrn	0	4.53007	0.04	0.002	0
Fam124b	0	4.34573	0.038	0.002	0
Fam160a2	1.09786e-298	3.85026	0.041	0.003	2.37863e-294
Cd93	2.63681e-297	3.63471	0.042	0.003	5.71291e-293
Ablim3	4.60451e-295	4.22584	0.037	0.002	9.97614e-291
S1pr3	3.92512e-282	3.64779	0.04	0.003	8.50417e-278
Impg1	1.9117e-279	4.25027	0.035	0.002	4.14189e-275
Tcrg-C1	1.45243e-271	3.60281	0.039	0.003	3.14684e-267
Adgra3	4.54446e-269	4.43286	0.033	0.002	9.84602e-265
Igfbp7	5.74843e-269	4.36846	0.033	0.002	1.24546e-264
Faah	7.75679e-266	3.42671	0.04	0.004	1.68059e-261
Rab37	4.29811e-261	3.67976	0.037	0.003	9.31229e-257
Khdrbs3	1.21721e-257	4.46667	0.031	0.001	2.6372e-253
Sema5a	1.33952e-253	4.646	0.031	0.001	2.9022e-249
Foxs1	6.19963e-250	4.06126	0.032	0.002	1.34321e-245
Scn1b	2.91945e-237	4.15476	0.03	0.002	6.32527e-233
Gm31887	1.11704e-236	3.49029	0.034	0.003	2.42018e-232
Coro2b	7.28064e-232	4.25445	0.029	0.002	1.57742e-227
Ggt5	3.52384e-227	3.20088	0.036	0.004	7.63475e-223
Ecm1	8.59594e-227	4.64066	0.027	0.001	1.8624e-222
Gm17745	2.55706e-224	3.42531	0.034	0.003	5.54012e-220
Ret	3.6098e-224	3.22825	0.035	0.003	7.821e-220
Serinc2	3.84995e-218	4.96439	0.025	0.001	8.3413e-214
Sema3d	9.33826e-207	4.3167	0.026	0.001	2.02323e-202
Mpzl1	2.01307e-205	3.81472	0.028	0.002	4.36152e-201
Cish	2.67008e-198	3.35976	0.031	0.003	5.78501e-194
Runx1t1	4.23437e-195	4.5357	0.024	0.001	9.17419e-191
Zap70	5.73875e-190	3.23035	0.03	0.003	1.24336e-185
Ptges	3.11011e-189	4.84423	0.022	0.001	6.73836e-185
5830411N06Rik	4.83062e-188	3.75834	0.026	0.002	1.0466e-183
Fhl2	2.36364e-187	4.01468	0.025	0.002	5.12105e-183
Olfr1033	7.42052e-181	3.54346	0.026	0.002	1.60773e-176
Tgfbr3	8.30141e-177	3.60246	0.025	0.002	1.79858e-172
Prss2	9.38164e-177	4.66617	0.022	0.001	2.03263e-172
Xlr4c	1.93149e-172	4.6661	0.02	0.001	4.18477e-168
Frmpd2	2.52761e-171	5.67463	0.019	0	5.47633e-167
Tnfsf4	1.5206e-169	3.43858	0.027	0.003	3.29452e-165
Egln3	4.85596e-168	3.65211	0.023	0.002	1.05209e-163
Tspear	1.90736e-162	4.59905	0.019	0.001	4.13248e-158
Bik	1.95619e-157	4.52288	0.019	0.001	4.23829e-153
Thra	8.59922e-157	3.42694	0.024	0.002	1.86311e-152
Trib2	2.38579e-156	3.25917	0.024	0.003	5.16906e-152
Osbpl5	3.084e-156	3.90478	0.021	0.001	6.6818e-152
P2ry1	4.90936e-156	4.0216	0.02	0.001	1.06366e-151
Adgrl4	2.78354e-152	3.46685	0.022	0.002	6.03081e-148
Ddc	3.31403e-151	4.48105	0.018	0.001	7.18017e-147
Capn3	3.08893e-150	4.18237	0.019	0.001	6.69247e-146
Popdc3	1.62889e-143	4.45022	0.017	0.001	3.52915e-139
Plpp3	2.30675e-143	3.57683	0.021	0.002	4.99781e-139
F13a1	7.74992e-143	3.3744	0.022	0.002	1.6791e-138
Lypd6b	3.17377e-140	3.74798	0.019	0.001	6.87628e-136
Gm41609	4.14574e-138	4.59146	0.017	0.001	8.98217e-134
Tdrd9	2.37437e-136	4.73746	0.016	0.001	5.14432e-132
B3galt5	2.60271e-134	3.22205	0.021	0.002	5.63904e-130
Hpn	6.0963e-133	3.73562	0.018	0.001	1.32083e-128
Abhd15	2.32354e-131	3.22319	0.021	0.002	5.03419e-127
Nr1d1	4.35147e-131	3.6437	0.018	0.001	9.4279e-127
Abhd8	5.0281e-128	3.56795	0.018	0.002	1.08939e-123
Gm42463	2.08511e-125	3.73182	0.017	0.001	4.5176e-121
Nr6a1os	2.11008e-124	3.98073	0.016	0.001	4.57169e-120
Apol7b	1.66178e-122	3.61209	0.017	0.001	3.6004e-118
Cap2	4.042e-122	4.01111	0.016	0.001	8.7574e-118
Ier5l	5.70511e-122	3.28948	0.019	0.002	1.23607e-117
Dtx4	7.11276e-122	3.49135	0.018	0.002	1.54105e-117
Trpc3	5.76488e-119	5.54082	0.013	0	1.24902e-114
Pear1	9.81361e-119	3.31729	0.018	0.002	2.12622e-114
Gstp3	4.59403e-118	3.59544	0.017	0.001	9.95342e-114
Plod2	1.8797e-115	3.52559	0.017	0.002	4.07256e-111
Gm32647	1.9178e-115	5.50847	0.013	0	4.15511e-111
Fstl4	7.77194e-114	3.3537	0.017	0.001	1.68387e-109
Amph	4.20994e-112	3.20312	0.018	0.002	9.12125e-108
Zfp507	1.29854e-110	3.30266	0.017	0.002	2.81342e-106
Zfp599	9.92865e-109	3.40589	0.016	0.002	2.15114e-104
Areg	6.31689e-107	3.84108	0.014	0.001	1.36862e-102
Dgat2	5.55888e-105	3.31038	0.017	0.002	1.20439e-100
Gm17173	1.11591e-104	3.25827	0.016	0.002	2.41772e-100
Gm15918	1.31206e-101	4.07506	0.013	0.001	2.8427e-97
Ttbk1	2.73183e-101	4.559	0.012	0.001	5.91878e-97
Prss12	2.92329e-98	4.17155	0.012	0.001	6.3336e-94
Tmem132d	2.486e-95	4.37632	0.012	0.001	5.38616e-91
Tcrg-C2	4.97061e-95	3.59078	0.014	0.001	1.07693e-90
Aqp3	1.69107e-93	3.87855	0.012	0.001	3.66386e-89
Kcnip1	2.068e-93	3.52505	0.014	0.001	4.48053e-89
BC018473	7.53388e-93	5.00458	0.01	0	1.63229e-88
Tek	1.80346e-91	4.39577	0.011	0.001	3.90737e-87
Qrfp	1.10108e-90	3.54082	0.013	0.001	2.38561e-86
Adgrg3	5.06813e-90	3.73106	0.012	0.001	1.09806e-85
Scn5a	5.17656e-90	4.765	0.01	0	1.12155e-85
Lif	1.32358e-86	3.3659	0.013	0.001	2.86767e-82
Hdx	2.26748e-86	3.49623	0.013	0.001	4.91273e-82
Il20ra	1.3766e-85	3.34686	0.013	0.001	2.98254e-81
Plxna2	1.55838e-85	3.69122	0.012	0.001	3.37638e-81
Arhgap23	3.36124e-85	3.30906	0.013	0.001	7.28245e-81
A130023I24Rik	1.93816e-77	3.66496	0.011	0.001	4.19921e-73
Akap12	3.89042e-76	3.51915	0.012	0.001	8.42898e-72
Sh3rf3	9.07525e-76	4.12996	0.01	0.001	1.96624e-71
Gm26760	3.86489e-75	3.5696	0.011	0.001	8.37368e-71
Zcchc18	8.21903e-71	3.52203	0.01	0.001	1.78073e-66
Pdcd1	5.52554e-70	3.20312	0.011	0.001	1.19716e-65
Plagl1	6.70066e-68	3.39577	0.011	0.001	1.45176e-63
Gm14211	1.31912e-66	3.49407	0.01	0.001	2.858e-62
Triqk	9.84109e-64	3.26202	0.01	0.001	2.13217e-59
4833403J16Rik	1.14524e-63	3.21569	0.01	0.001	2.48128e-59

## Sheet: Human ILC3 DEGs LogFC 3.2
gene	p_val	avg_log2FC	pct.1	pct.2	p_val_adj
IL7R	0	3.7208	0.876	0.145	0
PCDH9	0	6.00398	0.667	0.03	0
LINC00299	0	4.277	0.671	0.042	0
KIT	0	4.55204	0.586	0.037	0
CDC14A	0	3.49972	0.624	0.091	0
TLE1	0	3.5699	0.513	0.068	0
ARHGAP10	0	3.24536	0.455	0.082	0
PPP1R9A	0	5.01375	0.385	0.017	0
RBMS3	0	3.34582	0.421	0.054	0
SAMD12	0	3.59587	0.412	0.045	0
KIAA1324	0	6.15134	0.362	0.007	0
NEO1	0	5.57756	0.347	0.011	0
SORCS1	0	6.58462	0.339	0.006	0
TOX2	0	4.3766	0.349	0.02	0
GRAMD2B	0	3.41509	0.385	0.068	0
PDZD2	0	4.5981	0.322	0.016	0
STAC	0	6.63713	0.309	0.004	0
PRR5	0	4.22987	0.327	0.024	0
MPV17L	0	5.40172	0.312	0.013	0
ABCB5	0	7.13509	0.266	0.003	0
SPAG1	0	3.53902	0.287	0.029	0
BTBD11	0	3.25976	0.296	0.039	0
RASSF8	0	3.53408	0.266	0.025	0
ELOVL6	0	4.12107	0.249	0.017	0
GPC6	0	4.92097	0.241	0.013	0
TNFRSF18	0	3.65788	0.24	0.019	0
LARGE1	0	4.00456	0.242	0.021	0
SCN1B	0	4.07852	0.234	0.02	0
TNFRSF25	0	4.25807	0.228	0.014	0
COL24A1	0	4.06215	0.237	0.024	0
GRAMD1B	0	3.41163	0.243	0.03	0
SPEF2	0	4.08591	0.233	0.022	0
SNAP91	0	6.92954	0.21	0.002	0
ADGRD1	0	4.42975	0.22	0.013	0
SLC4A10	0	5.85468	0.208	0.004	0
PRICKLE1	0	4.97839	0.216	0.012	0
TNFSF11	0	5.51043	0.204	0.005	0
ZFYVE9	0	3.65797	0.204	0.019	0
UNC5C	0	4.98077	0.192	0.009	0
IL23R	0	5.45359	0.183	0.005	0
PTPN13	0	3.59708	0.191	0.019	0
SCART1	0	5.68552	0.166	0.004	0
KIAA1324L	0	3.50993	0.178	0.017	0
BCAS1	0	6.24255	0.159	0.003	0
MICU3	0	3.32969	0.17	0.018	0
PCDH9-AS2	0	6.59781	0.153	0.002	0
MORC1	0	5.97827	0.155	0.005	0
COL4A4	0	4.30538	0.156	0.009	0
CTNND2	0	6.46797	0.148	0.003	0
KCNMB4	0	3.22073	0.164	0.025	0
LNX1	0	4.64449	0.144	0.007	0
MYRIP	0	3.37306	0.151	0.015	0
CLIC5	0	4.514	0.14	0.007	0
GRM7	0	6.65947	0.134	0.002	0
HSPA12A	0	4.83657	0.129	0.005	0
PTPRD	0	3.43976	0.138	0.018	0
AQP3	0	3.41533	0.132	0.013	0
MCPH1-AS1	0	3.46175	0.133	0.015	0
DMGDH	0	3.86616	0.123	0.01	0
RBMS3-AS2	0	4.15924	0.114	0.007	0
LINC01811	0	4.07777	0.112	0.008	0
TTC39C-AS1	0	4.14858	0.108	0.007	0
LIF	0	4.48883	0.092	0.004	0
KIAA1211L	0	5.45834	0.087	0.002	0
HPN	0	5.63632	0.086	0.002	0
COL4A3	0	4.0434	0.088	0.005	0
NEK10	0	3.54084	0.086	0.008	0
FXYD7	0	3.8576	0.076	0.006	0
DLG5	0	3.92548	0.077	0.008	0
EPGN	0	4.3918	0.072	0.005	0
DNAH14	0	3.42623	0.074	0.008	0
LINGO2	0	4.11751	0.071	0.005	0
LINC00891	0	3.41646	0.073	0.008	0
RORC	0	3.69545	0.067	0.005	0
WDR86	0	4.32253	0.065	0.004	0
LNX1-AS1	0	6.64075	0.06	0.001	0
GPR68	0	3.77029	0.062	0.005	0
ESPN	0	6.00905	0.057	0.001	0
SYDE2	0	3.73646	0.061	0.005	0
CPNE7	0	6.18088	0.053	0.001	0
RGS9	0	4.25573	0.054	0.003	0
WDR86-AS1	0	4.63075	0.052	0.002	0
DPF3	0	4.06902	0.052	0.003	0
KCNQ3	0	3.46082	0.053	0.005	0
CYP26C1	0	6.19049	0.049	0.001	0
CYP2E1	0	3.96589	0.052	0.004	0
FST	0	5.03055	0.049	0.002	0
SEMA6C	0	4.35723	0.047	0.002	0
LINC00298	0	4.26727	0.045	0.002	0
CHST9	0	6.72811	0.044	0.001	0
B3GALT5	0	6.49196	0.043	0	0
PCDH9-AS1	0	6.97774	0.04	0	0
ARSJ	0	4.05949	0.041	0.003	0
PDZK1	0	4.27487	0.039	0.002	0
WDR72	0	5.33597	0.038	0.001	0
MYRFL	0	5.992	0.037	0.001	0
KCNS3	0	5.02748	0.034	0.001	0
CYP26A1	0	7.03459	0.032	0	0
IL22	0	6.42868	0.032	0.001	0
AQP4-AS1	0	5.74828	0.032	0.001	0
PAGE4	0	7.61955	0.03	0	0
LINC01104	0	7.20243	0.029	0	0
DMKN	9.60595e-305	3.4589	0.047	0.005	5.72474e-299
LINC02718	3.221e-302	4.52512	0.035	0.002	1.91958e-296
GPR12	1.1984e-286	6.43575	0.025	0	7.14197e-281
LINC00534	5.87313e-286	3.42738	0.045	0.005	3.50014e-280
KRT86	3.16133e-281	4.60411	0.029	0.001	1.88402e-275
CPA6	5.05413e-277	4.41199	0.034	0.002	3.01205e-271
TMC1	9.55231e-274	3.7091	0.039	0.003	5.69277e-268
PKDCC	1.76136e-272	3.54314	0.037	0.003	1.04969e-266
PCDH9-AS4	2.1591e-271	7.70444	0.022	0	1.28673e-265
SHANK1	1.81859e-270	5.5544	0.025	0.001	1.08381e-264
MTCL1	1.4753e-269	3.41716	0.04	0.004	8.79216e-264
DPPA4	1.26626e-268	3.46029	0.044	0.005	7.54639e-263
RBM24	2.48239e-263	4.74734	0.027	0.001	1.4794e-257
DIPK1C	4.16722e-260	5.13994	0.026	0.001	2.48349e-254
VSTM2L	2.66687e-252	4.0529	0.031	0.002	1.58934e-246
PTH2	5.28029e-251	6.66262	0.022	0	3.14683e-245
IL26	4.72305e-250	3.59299	0.035	0.003	2.81474e-244
METTL24	2.05658e-249	3.66524	0.034	0.003	1.22563e-243
C2CD4D	9.64551e-249	5.03191	0.025	0.001	5.74832e-243
GUCA1C	1.38559e-242	5.71811	0.022	0	8.25754e-237
C2CD4D-AS1	2.59787e-239	4.20091	0.028	0.002	1.54822e-233
SPRY4-AS1	5.60419e-238	3.62427	0.034	0.003	3.33986e-232
H1FX-AS1	5.78165e-233	3.37222	0.036	0.004	3.44562e-227
LINC01208	2.6759e-226	5.19115	0.024	0.001	1.59472e-220
KCNJ3	7.25872e-221	5.39126	0.022	0.001	4.32589e-215
BAIAP3	6.0468e-218	3.6579	0.03	0.002	3.60364e-212
TRMT9B	9.42462e-215	3.47619	0.031	0.003	5.61667e-209
PNMA6A	5.34198e-211	4.64671	0.023	0.001	3.18359e-205
PCDH20	4.26741e-208	6.86056	0.017	0	2.5432e-202
OPCML	2.37398e-207	4.05346	0.031	0.003	1.41479e-201
LIPC	2.38659e-202	3.28451	0.03	0.003	1.42231e-196
RBMS3-AS3	4.35275e-198	3.35825	0.03	0.003	2.59405e-192
DNMT3B	7.2556e-198	3.23212	0.034	0.004	4.32403e-192
KRT81	6.01833e-196	4.72716	0.02	0.001	3.58667e-190
TRPM8	1.29349e-189	3.84194	0.025	0.002	7.70867e-184
HOXA7	2.04344e-189	3.4126	0.029	0.003	1.2178e-183
PLEKHN1	2.33188e-187	4.32097	0.021	0.001	1.3897e-181
LINC02357	1.71264e-186	5.30214	0.018	0	1.02066e-180
LINC02404	4.42614e-184	3.26509	0.03	0.003	2.63779e-178
KLRF2	6.48871e-182	5.77844	0.016	0	3.867e-176
SERPINA11	1.7992e-175	7.00621	0.014	0	1.07225e-169
VWC2L	1.65155e-173	4.54529	0.02	0.001	9.84254e-168
HOXA10	4.37286e-173	3.29505	0.028	0.003	2.60604e-167
SMCO2	7.71848e-173	5.60758	0.016	0	4.59989e-167
NCR2	2.69902e-171	5.30634	0.016	0	1.6085e-165
PCDH9-AS3	1.33359e-170	7.39278	0.014	0	7.94761e-165
MAG	4.29239e-170	4.89709	0.017	0.001	2.55809e-164
SHROOM3	2.01088e-169	3.27007	0.026	0.003	1.1984e-163
HPN-AS1	2.11956e-169	5.42861	0.015	0	1.26317e-163
FSTL4	1.6202e-166	3.5877	0.027	0.003	9.65571e-161
FGF20	3.07018e-166	5.3739	0.016	0	1.8297e-160
KIAA0087	2.35551e-164	3.55058	0.025	0.002	1.40378e-158
COX6A2	3.84086e-160	5.08973	0.016	0.001	2.28899e-154
UNC13C	2.54686e-159	3.52521	0.032	0.005	1.51782e-153
NPPC	2.87019e-150	4.3693	0.019	0.001	1.71051e-144
SLC44A3	2.61405e-149	3.88662	0.019	0.001	1.55787e-143
LARGE-AS1	5.52612e-149	4.81462	0.015	0.001	3.29333e-143
GUCY2D	2.49316e-142	3.7636	0.019	0.001	1.48582e-136
COL21A1	1.34952e-141	3.73789	0.021	0.002	8.04256e-136
MYO18B	1.05179e-139	4.48418	0.015	0.001	6.26826e-134
HOXA-AS3	2.94352e-135	4.05884	0.016	0.001	1.75421e-129
SAMD12-AS1	3.56964e-133	3.23729	0.023	0.003	2.12735e-127
CNTN5	1.11552e-132	3.61698	0.019	0.002	6.64803e-127
B4GALNT1	4.7963e-132	5.34069	0.013	0	2.85839e-126
HORMAD2	9.41225e-131	4.95153	0.013	0	5.6093e-125
ADGRD1-AS1	1.06973e-120	5.47638	0.011	0	6.37512e-115
SHD	2.26097e-120	3.84326	0.015	0.001	1.34744e-114
CSPG4	2.92292e-114	3.87705	0.014	0.001	1.74194e-108
LURAP1L	1.33503e-113	3.49572	0.019	0.002	7.9562e-108
LMNTD1	3.46838e-113	4.08068	0.014	0.001	2.06701e-107
GAPDHS	1.43594e-112	4.15102	0.014	0.001	8.55759e-107
LINC02583	1.86614e-109	5.42315	0.01	0	1.11214e-103
SLC28A3	4.59566e-109	3.92663	0.014	0.001	2.73882e-103
HOXA10-AS	1.57356e-107	3.92389	0.014	0.001	9.37773e-102
VLDLR	2.94604e-97	4.05824	0.012	0.001	1.75571e-91
FSBP	2.35792e-95	3.44189	0.014	0.001	1.40522e-89
ZNF385C	1.41812e-92	4.0318	0.012	0.001	8.45143e-87
LINC00899	5.89517e-92	3.50019	0.014	0.001	3.51328e-86
CYP24A1	6.85511e-91	3.5898	0.01	0	4.08536e-85
FUT6	9.18062e-89	4.45968	0.01	0	5.47126e-83
LURAP1L-AS1	4.63093e-87	4.33597	0.01	0.001	2.75984e-81
PRL	1.6434e-83	4.23812	0.011	0.001	9.79399e-78
RBMS3-AS1	2.06616e-80	3.89003	0.01	0.001	1.23134e-74
NAP1L2	3.26449e-80	3.40523	0.012	0.001	1.9455e-74
IL1RAPL2	8.67367e-75	3.57516	0.011	0.001	5.16914e-69
GRIA3	9.86507e-72	3.26595	0.014	0.002	5.87917e-66
TTLL10	3.52902e-66	3.25323	0.01	0.001	2.10315e-60
