# Supplementary material for: PRDM16-dependent antigen-presenting cells induce tolerance to gut antigens
Source: Nature. 2025 Apr 14;642(8068):756–65. doi: 10.1038/s41586-025-08982-4 (PMC12176658; doi:10.1038/s41586-025-08982-4)
Supplement: Supplementary file 4 — Source Data Figs. 1–4 and Source Data Extended Data Figs. 1–3 and 6–9. [file 41586_2025_8982_MOESM4_ESM.xlsx]

## Sheet: Fig 1a
	Control								Rorc(t)ΔCD11c
RORγt- Treg	4.61	3.59	4.71	5.51	4.64	4.99	6.67		0.52	0.67	0.31	0.069	0.13
RORγt+ Treg	80.7	69.7	81.8	75.2	82.7	74.5	87.1		3.26	1	1.16	0.27	0.23
T-bet- Th17	5.92	8.21	6.18	8.01	4.64	4.34	4.58		26.1	15.1	26.5	16.9	10.4
T-bet+ Th17	0	0	0	0.13	0	0.11	0		34	21.2	27.6	12	6.82
Th1	0.88	3.33	0.29	1.22	0	0.43	0		24.1	31.7	24.7	20.3	11.4

## Sheet: Fig 1c
	Control							Δ+7kb
RORγt- Treg	1.27	3.01	2.51	1.67	1.18	2.36		0.23	0.51	0.32	0.48
RORγt+ Treg	75.5	85.3	91.6	90.6	92.9	89		5.75	3.13	3.65	6.28
T-bet- Th17	2.55	3.68	1.67	3.01	2.94	3.15		45.3	27.2	30	18.72
T-bet+ Th17	0	0.33	0.28	0.67	0.59	0.26		20.9	20.7	12	9.18
Th1	1.91	0	0	0.33	0	0		13.3	15.6	6.27	12.6

## Sheet: Fig 2h
		Control					Δ+7kb
MHCII+ILC3	3	0.5625	0.456188	0.538875	0.539062		0.267562	0.265125	0.256312	0.276938
tolDC		0.010125	0.0135	0.0091875	0.012375		0.00375	0.0015	0.0024375	0.003375
MHCII+ILC3	9	0.320547	0.359677	0.454773	0.372645		0.161752	0.207707	0.16016	0.19474
tolDC		0.01365	0.0182	0.0097825	0.0156975		0.0084175	0.005915	0.0047775	0.007735

## Sheet: Fig 2i
		Control					Rorc(t)ΔCD11c
MHCII+ILC3	3	0.44055	0.4986	0.465525	0.396		0.5301	0.486675	0.517725	0.49005
tolDC		0.012375	0.008775	0.011025	0.00945		0.0018	0.00045	0.00135	0.000225
MHCII+ILC3	8	0.208894	0.292988	0.378787	0.294938		0.331987	0.312731	0.251794	0.30225
tolDC		0.00901875	0.014625	0.0187688	0.01365		0.00170625	0.00073125	0.00073125	0.00073125

## Sheet: Fig 3a
	Control					Prdm16ΔRORγt
RORγt- Treg	4.16	2.64	4.79	3.42		0.43	1.29	1.17	0.8
RORγt+ Treg	70.6	62.5	75.4	71		1.84	3.46	3.82	3.73
T-bet- Th17	4.56	5.08	4.45	6.68		20.2	25.7	31.3	29.5
T-bet+ Th17	1.21	0.56	0.75	0.93		45.4	30.1	27.8	38.4
Th1	1.88	1.88	2.6	2.33		17.5	16.1	12.2	16.8

## Sheet: Fig 3c
	Control					Prdm16ΔRORγt
RORγt- Treg	18.6	15.9	16	19.1		1.43	1.11	0.83
RORγt+ Treg	12.1	13.1	6.87	17.6		0.2	0	0
Th2	6.5	7.48	3.82	1.47		17.6	23.3	20.8
Th17	6.19	19.6	9.16	13.2		11.5	14.4	19.2
Th1	0.93	0	6.11	2.94		5.11	3.89	5
Tfh	4.02	6.54	10.7	5.88		13.5	18.3	16.7

## Sheet: Fig 3d
	Control					Prdm16ΔRORγt
RORγt- Treg	26.4	36.4	28.7	14.7		2.55	2.37	0	1.45
RORγt+ Treg	64.3	54.1	62.2	79.3		1.85	4.27	2.39	2.17
Th2	1.43	0.48	0	0.43		9.72	12.8	3.44	7
Th17	2.86	4.07	5.41	4.74		31	32.5	41.1	36.5
Th1	2.86	3.11	2.36	0.86		32.4	27.7	36.3	35.3
Tfh	0	0	0.34	0		6.02	5.21	4.5	4.11

## Sheet: Fig 3e
	Control					Δ+7kb
RORγt- Treg	25.2	25.4	18.3	21.6		4.8	0.62	0.85	1.87
RORγt+ Treg	56	45.8	58.9	55.9		10.9	1.03	6.53	5.6
Th2	1.59	5.28	1.89	1.27		19.2	9.26	11.6	10.7
Th17	6.1	5.99	6.11	9.53		27.1	19.5	19.9	22.4
Th1	5.57	10.2	10.1	9.75		28.4	10.9	17.9	17.9
Tfh	0.8	2.82	1.47	0.21		3.49	18.9	13.4	12.3

## Sheet: Fig 3f
	Control							MHCIIΔRORγt
RORγt- Treg	31.1	26.4	24.8	32.9	34.8	20.6		3.91	0	0.21	0.88	1.66	1.12
RORγt+ Treg	51.3	23.2	47.1	50.8	44.8	34.6		0.43	0	1.9	4.42	7.28	2.1
Th2	0.3	4.5	1.23	1.99	2.65	3.46		17.82	16.6	1.27	12.4	28.9	14.1
Th17	3.35	2.57	6.23	1.99	2.95	5.19		14.33	16.7	10.1	28.3	6.45	16.6
Th1	2.31	3.22	4.37	5.34	10	8.82		6.08	24.99	1.69	23.8	1	9.71
Tfh	2.81	16.42	1.16	0.12	0	5.71		24.33	16.66	5.07	29.2	1.83	19.5

## Sheet: Fig 4b
	Non tolerized					Tolerized
Control	2.56757	3.17857	3.5			1.25806	1.07143	0.911392	1.57471
Δ+7kb	3.40244	2.48352	3.70732			3.18182	2.27473	3.4026

[truncated: 56 more sheets: Fig 4c, Fig 4d, Fig 4f, Fig 4g, Fig 4h, Fig 4i, Fig 4k, Fig 4l, Extended Data Fig 1a, Extended Data Fig 1b, Extended Data Fig 1c, Extended Data Fig 2j, Extended Data Fig 2k, Extended Data Fig 2l, Extended Data Fig 2m, Extended Data Fig 2n, Extended Data Fig 2o, Extended Data Fig 3a, Extended Data Fig 3b, Extended Data Fig 3c …]
